# Supplementary material for: ﻿Taxonomic revision of Romaleosyrphus Bigot (Diptera, Syrphidae), including descriptions of seven new species
Source: Zookeys. 2021 Dec 7;1075:1–32. doi: 10.3897/zookeys.1075.55862 (PMC8671705; doi:10.3897/zookeys.1075.55862)
Supplement: XML Treatment for Romaleosyrphus [file zookeys.1075.55862-treatment1.xml]

<!DOCTYPE tp:taxon-treatment
  PUBLIC "-//TaxonX//DTD Taxonomic Treatment Publishing DTD v0 20100105//EN" "tax-treatment-NSO.dtd">
<tp:taxon-treatment xmlns:tp="http://www.plazi.org/taxpub"><tp:treatment-meta><kwd-group><label>Taxon classification</label><kwd>
                <named-content content-type="kingdom">Animalia</named-content>
              </kwd><kwd>
                <named-content content-type="order">Diptera</named-content>
              </kwd><kwd>
                <named-content content-type="family">Syrphidae</named-content>
              </kwd></kwd-group><mixed-citation publication-type="journal"><person-group><name><surname>Moran</surname><given-names>Kevin M.</given-names></name><name><surname>Skevington</surname><given-names>Jeffrey H.</given-names></name></person-group><article-title>﻿Taxonomic revision of <italic><tp:taxon-name><tp:taxon-name-part taxon-name-part-type="genus" reg="Romaleosyrphus">Romaleosyrphus</tp:taxon-name-part></tp:taxon-name></italic> Bigot (<tp:taxon-name><tp:taxon-name-part taxon-name-part-type="order">Diptera</tp:taxon-name-part></tp:taxon-name>, <tp:taxon-name><tp:taxon-name-part taxon-name-part-type="family">Syrphidae</tp:taxon-name-part></tp:taxon-name>), including descriptions of seven new species</article-title><source>Zookeys</source><day>07</day><month>12</month><year>2021</year><volume>1075</volume><fpage>1</fpage><lpage>32</lpage><pub-id pub-id-type="doi">10.3897/zookeys.1075.55862</pub-id></mixed-citation></tp:treatment-meta><tp:nomenclature><label>﻿</label><tp:taxon-name>
              <object-id xmlns:xlink="http://www.w3.org/1999/xlink" content-type="arpha" xlink:type="simple">2CA9D058-340D-597F-8404-A24B51180914</object-id>
              <tp:taxon-name-part taxon-name-part-type="genus" reg="Romaleosyrphus">Romaleosyrphus</tp:taxon-name-part>
            </tp:taxon-name><tp:taxon-authority>Bigot, 1882</tp:taxon-authority><xref ref-type="fig" rid="F1">Figures 1</xref><xref ref-type="fig" rid="F2">, 2</xref><xref ref-type="fig" rid="F3">, 3</xref><tp:nomenclature-citation-list><tp:nomenclature-citation><tp:taxon-name>
                  <tp:taxon-name-part taxon-name-part-type="genus" reg="Romaleosyrphus">Romaleosyrphus</tp:taxon-name-part>
                </tp:taxon-name><comment>Bigot, 1882a: 159. –<xref ref-type="bibr" rid="B3">Bigot (1882b)</xref>: cxxix; –<xref ref-type="bibr" rid="B4">Bigot (1883)</xref>: 356. Type species: <tp:taxon-name><tp:taxon-name-part taxon-name-part-type="genus" reg="Romaleosyrphus">Romaleosyrphus</tp:taxon-name-part><tp:taxon-name-part taxon-name-part-type="species" reg="villosus">villosus</tp:taxon-name-part></tp:taxon-name> Bigot, 1882 by original designation.</comment></tp:nomenclature-citation><tp:nomenclature-citation><tp:taxon-name>
                  <tp:taxon-name-part taxon-name-part-type="genus" reg="Rhomaleosyrphus">Rhomaleosyrphus</tp:taxon-name-part>
                </tp:taxon-name><comment>Rye, 1884: 10. –<xref ref-type="bibr" rid="B14">Kertész (1910)</xref>: 291. Unjustified emendation of <tp:taxon-name><tp:taxon-name-part taxon-name-part-type="genus" reg="Romaleosyrphus">Romaleosyrphus</tp:taxon-name-part></tp:taxon-name>.</comment></tp:nomenclature-citation><tp:nomenclature-citation><tp:taxon-name>
                  <tp:taxon-name-part taxon-name-part-type="genus" reg="Crioprora">Crioprora</tp:taxon-name-part>
                </tp:taxon-name><comment>Williston, 1891: 73. –<xref ref-type="bibr" rid="B1">Aldrich (1905)</xref>: 401. –<xref ref-type="bibr" rid="B6">Coquillett (1910)</xref>: 528.</comment></tp:nomenclature-citation><tp:nomenclature-citation><tp:taxon-name>
                  <tp:taxon-name-part taxon-name-part-type="genus" reg="Criorhina">Criorhina</tp:taxon-name-part>
                </tp:taxon-name><comment>Thompson, 1976: 118.</comment></tp:nomenclature-citation></tp:nomenclature-citation-list></tp:nomenclature><tp:treatment-sec sec-type="Differential diagnosis" id="SECID0EKWAE"><title>Differential diagnosis.</title><p><italic><tp:taxon-name><tp:taxon-name-part taxon-name-part-type="genus" reg="Romaleosyrphus">Romaleosyrphus</tp:taxon-name-part></tp:taxon-name></italic> is separated from <italic><tp:taxon-name><tp:taxon-name-part taxon-name-part-type="genus" reg="Criorhina">Criorhina</tp:taxon-name-part></tp:taxon-name></italic> and <italic><tp:taxon-name><tp:taxon-name-part taxon-name-part-type="genus" reg="Sphecomyia">Sphecomyia</tp:taxon-name-part></tp:taxon-name></italic> by the combination of the following characters. Male eye contiguous for ca. 1/2 length of ocellar triangle. Oval shaped postpedical. Broad intersection of vein R<sub>1</sub> with vein C. Proximal ventral half of vein C with setae. Abdominal pile appressed. Male genitalia with phallapodeme keeled and laterally sclerotized, not banana-shaped. It is further distinguished from <italic><tp:taxon-name><tp:taxon-name-part taxon-name-part-type="genus" reg="Matsumyia">Matsumyia</tp:taxon-name-part></tp:taxon-name></italic> by a distal part of vein R<sub>4+5</sub> beyond vein M<sub>1</sub> longer than cross-vein h.</p></tp:treatment-sec><tp:treatment-sec sec-type="redescription" id="SECID0ESXAE"><title>Redescription.</title><p><bold>MALE.</bold> Body length: 13.0–17.1 mm. Wing length: 8.0–12.1 mm.</p><p><bold><italic>Head.</italic></bold> Face black, produced downwards and completely pruinose, concave beneath antenna, tuberculate; gena broad, as broad or broader than long, bare, shiny, pilose posteriorly; anterior tentorial pit short, extending along ventral third of eye, pilose; frontal prominence distinct; frons broad and pruinose; vertex triangular, longer than broad and always pilose; ocellar triangle small; eye bare, contiguous for ca. 1/2 length of ocellar triangle; head oval in shape; length of antenna segments in a 3:3:2 ratio; postpedical oval, with bare arista dorsally placed.</p><fig id="F1" position="float" orientation="portrait"><object-id xmlns:xlink="http://www.w3.org/1999/xlink" content-type="doi" xlink:type="simple">10.3897/zookeys.1075.55862.figure1</object-id><object-id xmlns:xlink="http://www.w3.org/1999/xlink" content-type="arpha" xlink:type="simple">78DDA6FE-D6A2-5EF1-AC41-073D74E64860</object-id><label>Figure 1.</label><caption><p><italic><tp:taxon-name><tp:taxon-name-part taxon-name-part-type="genus" reg="Romaleosyrphus">Romaleosyrphus</tp:taxon-name-part><tp:taxon-name-part taxon-name-part-type="species" reg="bigoti">bigoti</tp:taxon-name-part></tp:taxon-name></italic> sp. nov.</p></caption><graphic xmlns:xlink="http://www.w3.org/1999/xlink" xlink:href="zookeys-1075-001-g001.jpg" position="float" orientation="portrait" xlink:type="simple" id="oo_619712.jpg"><uri content-type="original_file" xlink:type="simple">https://binary.pensoft.net/fig/619712</uri></graphic></fig><p><bold><italic>Thorax</italic>.</bold> Ca. as long as broad, long pilose; postpronotum pilose; proepimeron pilose; anterior anepisternum bare, posterior anepisternum pilose; scutellum without apical sulcus and with ventral pile fringe; katepisternum bare anteriorly, discontinuously pilose posteriorly with broadly separated patches; anepimeron with anterior portion pilose, and dorsomedial and posterior portion bare; katepimeron bare; metathoracic pleuron bare; without hypopleural pile at the base of the posterior thoracic spiracle; meron bare; metathoracic spiracle ca. same size as postpedical; metasternum pilose; postmetacoxal bridge incomplete; plumula simple, elongate, short, not reaching calypteral margin; calypter brown.</p><fig id="F2" position="float" orientation="portrait"><object-id xmlns:xlink="http://www.w3.org/1999/xlink" content-type="doi" xlink:type="simple">10.3897/zookeys.1075.55862.figure2</object-id><object-id xmlns:xlink="http://www.w3.org/1999/xlink" content-type="arpha" xlink:type="simple">B98799DD-E9B7-5AF6-8D24-50B2983DB7AD</object-id><label>Figure 2.</label><caption><p><italic><tp:taxon-name><tp:taxon-name-part taxon-name-part-type="genus" reg="Romaleosyrphus">Romaleosyrphus</tp:taxon-name-part></tp:taxon-name></italic> distribution.</p></caption><graphic xmlns:xlink="http://www.w3.org/1999/xlink" xlink:href="zookeys-1075-001-g002.jpg" position="float" orientation="portrait" xlink:type="simple" id="oo_619713.jpg"><uri content-type="original_file" xlink:type="simple">https://binary.pensoft.net/fig/619713</uri></graphic></fig><p><bold><italic>Legs</italic>.</bold> Coxae pilose anteriorly, bare posteriorly; hind trochanter sometimes tuberculate in male; metafemur swollen, curved, with large apicoventral ridge and without basiventral setose patch; metatibia transverse apically, rounded basiventrally.</p><p><bold><italic>Wing</italic>.</bold> Cell r<sub>1</sub> open; stigmatic cross vein present; cross-vein r-m at outer ¼ of cell dm; broad intersection of vein R<sub>1</sub> with vein C (Fig. <xref ref-type="fig" rid="F3">3</xref>); vein R<sub>4+5</sub> straight; distance between apices of veins R<sub>1</sub> and R<sub>2+3</sub> longer than distance between apices of veins R<sub>2+3</sub> and vein R<sub>4+5</sub>; distal part of vein R<sub>4+5</sub> beyond vein M<sub>1</sub> (hereafter distal vein R<sub>4+5</sub>) longer than cross-vein h (Fig. <xref ref-type="fig" rid="F3">3</xref>); vein M<sub>2</sub> absent; vein CuP+CuA short, curved; proximal ventral half of vein C with setae.</p><fig id="F3" position="float" orientation="portrait"><object-id xmlns:xlink="http://www.w3.org/1999/xlink" content-type="doi" xlink:type="simple">10.3897/zookeys.1075.55862.figure3</object-id><object-id xmlns:xlink="http://www.w3.org/1999/xlink" content-type="arpha" xlink:type="simple">7C007F76-D0C0-52E0-A3E7-CCD1FCD80A21</object-id><label>Figure 3.</label><caption><p>Intersection of vein R<sub>1</sub> with vein C (white), distance between apices of veins R<sub>1</sub> and R<sub>2+3</sub> and apices of veins R<sub>2+3</sub> and R<sub>4+5</sub> (blue), distal vein R<sub>4+5</sub> (pink) and setosity of proximal ventral half of vein C (red). <bold>A</bold><italic><tp:taxon-name><tp:taxon-name-part taxon-name-part-type="genus" reg="Romaleosyrphus">Romaleosyrphus</tp:taxon-name-part><tp:taxon-name-part taxon-name-part-type="species" reg="bigoti">bigoti</tp:taxon-name-part></tp:taxon-name></italic> sp. nov. <bold>B</bold><italic><tp:taxon-name><tp:taxon-name-part taxon-name-part-type="genus" reg="Sphecomyia">Sphecomyia</tp:taxon-name-part><tp:taxon-name-part taxon-name-part-type="species" reg="weismani">weismani</tp:taxon-name-part></tp:taxon-name></italic> (Moran) <bold>C</bold><italic><tp:taxon-name><tp:taxon-name-part taxon-name-part-type="genus" reg="Criorhina">Criorhina</tp:taxon-name-part><tp:taxon-name-part taxon-name-part-type="species" reg="bubulcus">bubulcus</tp:taxon-name-part></tp:taxon-name></italic> (Walker).</p></caption><graphic xmlns:xlink="http://www.w3.org/1999/xlink" xlink:href="zookeys-1075-001-g003.jpg" position="float" orientation="portrait" xlink:type="simple" id="oo_619714.jpg"><uri content-type="original_file" xlink:type="simple">https://binary.pensoft.net/fig/619714</uri></graphic></fig><p><bold><italic>Abdomen</italic>.</bold> Oval, slightly longer than broad, with dense appressed pile.</p><p><bold><italic>Male genitalia</italic>.</bold> Surstyli symmetric; aedeagus segmented, with phallapodeme separated from basiphallus and distiphallus; phallapodeme rounded, not banana-shaped; well-developed ctenidion present in male genitalia.</p><p><bold>FEMALE.</bold> As male except for the following character states. Eyes widely separated; frons fully brown pruinose; face without pruinosity; metafemur only slightly swollen, never curved or with apicoventral ridge; metatibia never modified; always without tubercle on hind trochanter; wing always less microtrichose with species-specific characters as in species description.</p></tp:treatment-sec><tp:treatment-sec sec-type="remarks" id="SECID0ES4AE"><title>Remarks.</title><p>Generally, species of <italic><tp:taxon-name><tp:taxon-name-part taxon-name-part-type="genus" reg="Romaleosyrphus">Romaleosyrphus</tp:taxon-name-part></tp:taxon-name></italic> show little variation in pile color patterns, at least given the limited material we worked with. However, there are a few exceptions. <italic><tp:taxon-name><tp:taxon-name-part taxon-name-part-type="genus" reg="Romaleosyrphus">Romaleosyrphus</tp:taxon-name-part><tp:taxon-name-part taxon-name-part-type="species" reg="soletluna">soletluna</tp:taxon-name-part></tp:taxon-name></italic> Moran &amp; Thompson, sp. nov. is drastically dimorphic in pile coloration with a mostly orange morph and mostly black morph. The single northern specimen of <italic><tp:taxon-name><tp:taxon-name-part taxon-name-part-type="genus" reg="Romaleosyrphus">Romaleosyrphus</tp:taxon-name-part><tp:taxon-name-part taxon-name-part-type="species" reg="arctophiloides">arctophiloides</tp:taxon-name-part></tp:taxon-name></italic> from the Sierra Madre Occidental has fully black pilose legs. This contrasts with the population surrounding Mexico City, from which the type was collected, which have a streak of yellow pile at the base of the fore and mid femora. Finally, pile color on the proepimeron is variable inside multiple species with observed character states being fully yellow, fully black or a mix of the two. We suspect that additional material will likely show proepimeron pile color to be variable in all species.</p></tp:treatment-sec><ref-list><ref id="B3"><mixed-citation xmlns:xlink="http://www.w3.org/1999/xlink" xlink:type="simple"><person-group><name name-style="western"><surname>Bigot</surname><given-names>JMF</given-names></name></person-group> (<year>1882b</year>) Diagnoses de genres et espèces inédits de Syrphidés. 3<sup>eme</sup> partie. Annales de la Société entomologique de France (6)2: 128–129. <ext-link xlink:type="simple" ext-link-type="uri" xlink:href="https://biodiversitylibrary.org/page/8998058">https://biodiversitylibrary.org/page/8998058</ext-link></mixed-citation></ref><ref id="B4"><mixed-citation xmlns:xlink="http://www.w3.org/1999/xlink" xlink:type="simple"><person-group><name name-style="western"><surname>Bigot</surname><given-names>JMF</given-names></name></person-group> (<year>1883</year>) Diptères nouveaux ou peu connus. 21e partie, XXXII: Syrphidi (1<sup>ere</sup> partie). Annales de la Société entomologique de France (6) 3: 221–258. [1883.10.31] <ext-link xlink:type="simple" ext-link-type="uri" xlink:href="https://biodiversitylibrary.org/page/32548784">https://biodiversitylibrary.org/page/32548784</ext-link></mixed-citation></ref><ref id="B14"><mixed-citation xmlns:xlink="http://www.w3.org/1999/xlink" xlink:type="simple"><person-group><name name-style="western"><surname>Kertész</surname><given-names>K</given-names></name></person-group> (<year>1910</year>) <source>Catalogus dipterorum hucusque descriptorum. VII.</source><publisher-name>Museum Nationale Hungaricum</publisher-name>, <publisher-loc>Budapest</publisher-loc>, <size units="page">470 pp</size>. <ext-link xlink:type="simple" ext-link-type="doi" xlink:href="10.5962/bhl.title.5147">https://doi.org/10.5962/bhl.title.5147</ext-link></mixed-citation></ref><ref id="B1"><mixed-citation xmlns:xlink="http://www.w3.org/1999/xlink" xlink:type="simple"><person-group><name name-style="western"><surname>Aldrich</surname><given-names>JM</given-names></name></person-group> (<year>1905</year>) A catalogue of North American <tp:taxon-name><tp:taxon-name-part taxon-name-part-type="order">Diptera</tp:taxon-name-part></tp:taxon-name> (or two-winged flies) VL – XLVI. Smithsonian Miscellaneous Collections 46 (2): I–680. <ext-link xlink:type="simple" ext-link-type="doi" xlink:href="10.5962/bhl.title.1681">https://doi.org/10.5962/bhl.title.1681</ext-link></mixed-citation></ref><ref id="B6"><mixed-citation xmlns:xlink="http://www.w3.org/1999/xlink" xlink:type="simple"><person-group><name name-style="western"><surname>Coquillett</surname><given-names>DW</given-names></name></person-group> (<year>1910</year>) <article-title>The Type-Species of the North American Genera of <tp:taxon-name><tp:taxon-name-part taxon-name-part-type="order">Diptera</tp:taxon-name-part></tp:taxon-name>.</article-title><source>Proceedings of the United States National Museum</source><volume>37</volume>: <fpage>499</fpage>–<lpage>622</lpage>. <ext-link xlink:type="simple" ext-link-type="doi" xlink:href="10.5479/si.00963801.37-1719.499">https://doi.org/10.5479/si.00963801.37-1719.499</ext-link></mixed-citation></ref></ref-list></tp:taxon-treatment>
