# Supplementary material for: ﻿Taxonomic revision of Romaleosyrphus Bigot (Diptera, Syrphidae), including descriptions of seven new species
Source: Zookeys. 2021 Dec 7;1075:1–32. doi: 10.3897/zookeys.1075.55862 (PMC8671705; doi:10.3897/zookeys.1075.55862)
Supplement: XML Treatment for Romaleosyrphus argosi [file zookeys.1075.55862-treatment3.xml]

<!DOCTYPE tp:taxon-treatment
  PUBLIC "-//TaxonX//DTD Taxonomic Treatment Publishing DTD v0 20100105//EN" "tax-treatment-NSO.dtd">
<tp:taxon-treatment xmlns:tp="http://www.plazi.org/taxpub"><tp:treatment-meta><kwd-group><label>Taxon classification</label><kwd>
                <named-content content-type="kingdom">Animalia</named-content>
              </kwd><kwd>
                <named-content content-type="order">Diptera</named-content>
              </kwd><kwd>
                <named-content content-type="family">Syrphidae</named-content>
              </kwd></kwd-group><mixed-citation publication-type="journal"><person-group><name><surname>Moran</surname><given-names>Kevin M.</given-names></name><name><surname>Skevington</surname><given-names>Jeffrey H.</given-names></name></person-group><article-title>﻿Taxonomic revision of <italic><tp:taxon-name><tp:taxon-name-part taxon-name-part-type="genus" reg="Romaleosyrphus">Romaleosyrphus</tp:taxon-name-part></tp:taxon-name></italic> Bigot (<tp:taxon-name><tp:taxon-name-part taxon-name-part-type="order">Diptera</tp:taxon-name-part></tp:taxon-name>, <tp:taxon-name><tp:taxon-name-part taxon-name-part-type="family">Syrphidae</tp:taxon-name-part></tp:taxon-name>), including descriptions of seven new species</article-title><source>Zookeys</source><day>07</day><month>12</month><year>2021</year><volume>1075</volume><fpage>1</fpage><lpage>32</lpage><pub-id pub-id-type="doi">10.3897/zookeys.1075.55862</pub-id></mixed-citation></tp:treatment-meta><tp:nomenclature><label>﻿</label><tp:taxon-name>
              <object-id xmlns:xlink="http://www.w3.org/1999/xlink" content-type="arpha" xlink:type="simple">CCCBB498-79EC-58AA-AC15-42865BCB0C1D</object-id>
              <tp:taxon-name-part taxon-name-part-type="genus" reg="Romaleosyrphus">Romaleosyrphus</tp:taxon-name-part>
              <tp:taxon-name-part taxon-name-part-type="species" reg="argosi">argosi</tp:taxon-name-part>
              <object-id xmlns:xlink="http://www.w3.org/1999/xlink" content-type="zoobank" xlink:type="simple">http://zoobank.org/0DC38597-3C3D-4846-AB0D-32DB952E3E43</object-id>
            </tp:taxon-name><tp:taxon-authority>Moran</tp:taxon-authority><tp:taxon-status xmlns:xlink="http://www.w3.org/1999/xlink" xlink:type="simple">sp. nov.</tp:taxon-status><xref ref-type="fig" rid="F5">Figures 5D</xref><xref ref-type="fig" rid="F7">, 7D</xref></tp:nomenclature><tp:treatment-sec sec-type="type locality" id="SECID0E65AG"><title>Type locality.</title><p><bold>Guatemala</bold>: <bold>San Marcos</bold>: Bojonal Rd., 1.3 km, 14.9333, -91.8667, 1600m.</p></tp:treatment-sec><tp:treatment-sec sec-type="Types" id="SECID0EJ6AG"><title>Types.</title><p><bold><italic>Holotype</italic></bold> female, pinned. Original label: “Guatemala: San Marcos // km 1.3, Bojonal Road // 14° 56’N 91° 52’W 1600m // 13-14. vii. 2001 DCH, DY” “Univ. Calif. Riverside // Ent. Res. Museum // <named-content xmlns:xlink="http://www.w3.org/1999/xlink" content-type="dwc:institutional_code" xlink:type="simple">UCRC</named-content> ENT 66852” (<named-content xmlns:xlink="http://www.w3.org/1999/xlink" content-type="dwc:institutional_code" xlink:type="simple">UCRC</named-content>).</p><p><bold>Differential diagnosis.</bold> Scutellum white pilose. Tergite II extensively white pilose, except with black pile in posterolateral corners. Tergite III black pilose, except with mixed white pile anteromedially. Tergite IV black pilose.</p></tp:treatment-sec><tp:treatment-sec sec-type="description" id="SECID0ECABG"><title>Description.</title><p><bold>FEMALE.</bold> Body length: 12.5 mm. Wing length: 8.1 mm.</p><p><bold><italic>Head</italic>.</bold> Face non-pruinose; gena black pilose anteriorly; anterior tentorial pit black pilose; frons, black pilose and brown pruinose; vertex black pilose and brown pruinose; postocular setae black; occipital setae black; antenna reddish orange.</p><p><bold><italic>Thorax.</italic></bold> Matte black; postpronotum white pilose; scutum white pilose along margins and black pilose medially; scutellum white pilose; postalar callus white pilose; proepimeron black pilose; posterior anepisternum white pilose; katepisternum white pilose posteriorly with broadly separated patches; metasternum mixed black and white pilose; anepimeron with anterior portion white pilose; lower calypter with long black pile.</p><p><bold><italic>Legs.</italic></bold> Coxae black; femora black except extreme apex of femora; remainder of legs reddish; fore and mid-coxae black pilose; hind coxa mixed black and white pilose; fore femur black pilose, except small mix of white pile basally; mid femur black pilose, but with stretch of white pile on posterior side; hind femur black pilose; tibiae and tarsi black pilose.</p><p><bold><italic>Wing</italic>.</bold> Microtrichia absent in following areas: cell c along margin of vein Sc running from 2/5 and ending at 4/5 of length of the cell, anterior 1/5 of cell r<sub>1</sub>, cell br except along spurious vein the part right below the start of cell r<sub>2+3</sub>, all of cell cua except extreme posterior, cell bm, cell cup along the margin of vein CuP in the anterior third of cell, cell m<sub>4</sub> from cross-vein m-cu to end of vein M<sub>4</sub> and in following regions of cell dm: anterior ¼, except extreme anterodorsal corner, ventral 1/3, and broad margin adjacent to vein M<sub>2</sub>.</p><fig id="F5" position="float" orientation="portrait"><object-id xmlns:xlink="http://www.w3.org/1999/xlink" content-type="doi" xlink:type="simple">10.3897/zookeys.1075.55862.figure5</object-id><object-id xmlns:xlink="http://www.w3.org/1999/xlink" content-type="arpha" xlink:type="simple">0518F1F6-C725-5502-8A9A-01B1E4A79A13</object-id><label>Figure 5.</label><caption><p><italic><tp:taxon-name><tp:taxon-name-part taxon-name-part-type="genus" reg="Romaleosyrphus">Romaleosyrphus</tp:taxon-name-part></tp:taxon-name></italic> dorsal habitus (cont.) <bold>A</bold><italic><tp:taxon-name><tp:taxon-name-part taxon-name-part-type="genus" reg="Romaleosyrphus">Romaleosyrphus</tp:taxon-name-part><tp:taxon-name-part taxon-name-part-type="species" reg="woodi">woodi</tp:taxon-name-part></tp:taxon-name></italic> sp. nov. <bold>B</bold><italic><tp:taxon-name><tp:taxon-name-part taxon-name-part-type="genus" reg="Romaleosyrphus">Romaleosyrphus</tp:taxon-name-part><tp:taxon-name-part taxon-name-part-type="species" reg="drysus">drysus</tp:taxon-name-part></tp:taxon-name></italic> sp. nov. <bold>C</bold><italic><tp:taxon-name><tp:taxon-name-part taxon-name-part-type="genus" reg="Romaleosyrphus">Romaleosyrphus</tp:taxon-name-part><tp:taxon-name-part taxon-name-part-type="species" reg="nephelaeus">nephelaeus</tp:taxon-name-part></tp:taxon-name></italic> sp. nov. <bold>D</bold><italic><tp:taxon-name><tp:taxon-name-part taxon-name-part-type="genus" reg="Romaleosyrphus">Romaleosyrphus</tp:taxon-name-part><tp:taxon-name-part taxon-name-part-type="species" reg="argosi">argosi</tp:taxon-name-part></tp:taxon-name></italic> sp. nov.</p></caption><graphic xmlns:xlink="http://www.w3.org/1999/xlink" xlink:href="zookeys-1075-001-g005.jpg" position="float" orientation="portrait" xlink:type="simple" id="oo_619716.jpg"><uri content-type="original_file" xlink:type="simple">https://binary.pensoft.net/fig/619716</uri></graphic></fig><p><bold><italic>Abdomen</italic>.</bold> Tergites shiny to subshiny black; tergite I with scattered, white pile medially, except with short black pile in lateral corners; tergite II with dense white pile which runs diagonally from anterolateral corner until it reaches the posterior margin at a point which is ca. at 1/3 width of the tergite, remainder of tergite is black pilose; tergite III with black pile except mixed white pile anteromedially; tergite IV with black pile; tergites not distinctly pruinose; sternites I–III white pilose and not pruinose; sternite IV black pilose; pile of postabdomen black.</p><p><bold>MALE.</bold> Unknown.</p></tp:treatment-sec><tp:treatment-sec sec-type="distribution" id="SECID0EDEBG"><title>Distribution.</title><p>Guatemala.</p></tp:treatment-sec><tp:treatment-sec sec-type="habitat" id="SECID0EIEBG"><title>Habitat.</title><p>Central American montane forests ecoregion.</p></tp:treatment-sec><tp:treatment-sec sec-type="etymology" id="SECID0ENEBG"><title>Etymology.</title><p>Named <italic><tp:taxon-name><tp:taxon-name-part taxon-name-part-type="genus" reg="Romaleosyrphus"/><tp:taxon-name-part taxon-name-part-type="species" reg="argosi">argosi</tp:taxon-name-part></tp:taxon-name></italic>, from the Greek <italic>argos</italic> (white), to highlight the coloration of this species. It is a noun in apposition.</p></tp:treatment-sec><tp:treatment-sec><!--Section generated to contain objects referenced in tp:taxon-treatment.--><fig id="F7" position="float" orientation="portrait"><object-id xmlns:xlink="http://www.w3.org/1999/xlink" content-type="doi" xlink:type="simple">10.3897/zookeys.1075.55862.figure7</object-id><object-id xmlns:xlink="http://www.w3.org/1999/xlink" content-type="arpha" xlink:type="simple">82F4769A-928C-53E7-A122-870110250ABF</object-id><label>Figure 7.</label><caption><p><italic><tp:taxon-name><tp:taxon-name-part taxon-name-part-type="genus" reg="Romaleosyrphus">Romaleosyrphus</tp:taxon-name-part></tp:taxon-name></italic> lateral habitus (cont.) <bold>A</bold><italic><tp:taxon-name><tp:taxon-name-part taxon-name-part-type="genus" reg="Romaleosyrphus">Romaleosyrphus</tp:taxon-name-part><tp:taxon-name-part taxon-name-part-type="species" reg="woodi">woodi</tp:taxon-name-part></tp:taxon-name></italic> sp. nov. <bold>B</bold><italic><tp:taxon-name><tp:taxon-name-part taxon-name-part-type="genus" reg="Romaleosyrphus">Romaleosyrphus</tp:taxon-name-part><tp:taxon-name-part taxon-name-part-type="species" reg="drysus">drysus</tp:taxon-name-part></tp:taxon-name></italic> sp. nov. <bold>C</bold><italic><tp:taxon-name><tp:taxon-name-part taxon-name-part-type="genus" reg="Romaleosyrphus">Romaleosyrphus</tp:taxon-name-part><tp:taxon-name-part taxon-name-part-type="species" reg="nephelaeus">nephelaeus</tp:taxon-name-part></tp:taxon-name></italic> sp. nov. <bold>D</bold><italic><tp:taxon-name><tp:taxon-name-part taxon-name-part-type="genus" reg="Romaleosyrphus">Romaleosyrphus</tp:taxon-name-part><tp:taxon-name-part taxon-name-part-type="species" reg="argosi">argosi</tp:taxon-name-part></tp:taxon-name></italic> sp. nov.</p></caption><graphic xmlns:xlink="http://www.w3.org/1999/xlink" xlink:href="zookeys-1075-001-g007.jpg" position="float" orientation="portrait" xlink:type="simple" id="oo_619718.jpg"><uri content-type="original_file" xlink:type="simple">https://binary.pensoft.net/fig/619718</uri></graphic></fig></tp:treatment-sec></tp:taxon-treatment>
