# Supplementary material for: ﻿Taxonomic revision of Romaleosyrphus Bigot (Diptera, Syrphidae), including descriptions of seven new species
Source: Zookeys. 2021 Dec 7;1075:1–32. doi: 10.3897/zookeys.1075.55862 (PMC8671705; doi:10.3897/zookeys.1075.55862)
Supplement: XML Treatment for Romaleosyrphus bigoti [file zookeys.1075.55862-treatment4.xml]

<!DOCTYPE tp:taxon-treatment
  PUBLIC "-//TaxonX//DTD Taxonomic Treatment Publishing DTD v0 20100105//EN" "tax-treatment-NSO.dtd">
<tp:taxon-treatment xmlns:tp="http://www.plazi.org/taxpub"><tp:treatment-meta><kwd-group><label>Taxon classification</label><kwd>
                <named-content content-type="kingdom">Animalia</named-content>
              </kwd><kwd>
                <named-content content-type="order">Diptera</named-content>
              </kwd><kwd>
                <named-content content-type="family">Syrphidae</named-content>
              </kwd></kwd-group><mixed-citation publication-type="journal"><person-group><name><surname>Moran</surname><given-names>Kevin M.</given-names></name><name><surname>Skevington</surname><given-names>Jeffrey H.</given-names></name></person-group><article-title>﻿Taxonomic revision of <italic><tp:taxon-name><tp:taxon-name-part taxon-name-part-type="genus" reg="Romaleosyrphus">Romaleosyrphus</tp:taxon-name-part></tp:taxon-name></italic> Bigot (<tp:taxon-name><tp:taxon-name-part taxon-name-part-type="order">Diptera</tp:taxon-name-part></tp:taxon-name>, <tp:taxon-name><tp:taxon-name-part taxon-name-part-type="family">Syrphidae</tp:taxon-name-part></tp:taxon-name>), including descriptions of seven new species</article-title><source>Zookeys</source><day>07</day><month>12</month><year>2021</year><volume>1075</volume><fpage>1</fpage><lpage>32</lpage><pub-id pub-id-type="doi">10.3897/zookeys.1075.55862</pub-id></mixed-citation></tp:treatment-meta><tp:nomenclature><label>﻿</label><tp:taxon-name>
              <object-id xmlns:xlink="http://www.w3.org/1999/xlink" content-type="arpha" xlink:type="simple">CCAF31CC-3EF3-5144-B245-472D3928426C</object-id>
              <tp:taxon-name-part taxon-name-part-type="genus" reg="Romaleosyrphus">Romaleosyrphus</tp:taxon-name-part>
              <tp:taxon-name-part taxon-name-part-type="species" reg="bigoti">bigoti</tp:taxon-name-part>
              <object-id xmlns:xlink="http://www.w3.org/1999/xlink" content-type="zoobank" xlink:type="simple">http://zoobank.org/F9ABF7C4-900A-42A1-9E33-B5D397AC1B39</object-id>
            </tp:taxon-name><tp:taxon-authority>Moran</tp:taxon-authority><tp:taxon-status xmlns:xlink="http://www.w3.org/1999/xlink" xlink:type="simple">sp. nov.</tp:taxon-status><xref ref-type="fig" rid="F3">Figures 3A</xref><xref ref-type="fig" rid="F4">, 4F</xref><xref ref-type="fig" rid="F6">, 6F</xref><xref ref-type="fig" rid="F9">, 9B</xref><xref ref-type="fig" rid="F10">, 10B</xref><xref ref-type="fig" rid="F11">, 11E</xref></tp:nomenclature><tp:treatment-sec sec-type="type locality" id="SECID0EBHBG"><title>Type locality.</title><p><bold>Mexico</bold>: <bold>Chiapas</bold>: San Cristóbal de las Casas, Huitepec, 16.7603, -92.6814, 2560m.</p></tp:treatment-sec><tp:treatment-sec sec-type="Types" id="SECID0ELHBG"><title>Types.</title><p><bold><italic>Holotype</italic></bold> male, pinned. Original label: “Mexico-Chiapas // San-Cristobal-de-las-Casas // Huitepec Alt: 2560m. // N16°44’35”/W92°41’17” // 9-02-2009 // SAGOT P. n°7” “<tp:taxon-name><tp:taxon-name-part taxon-name-part-type="order">Diptera</tp:taxon-name-part></tp:taxon-name>-<tp:taxon-name><tp:taxon-name-part taxon-name-part-type="suborder">Brachycera</tp:taxon-name-part></tp:taxon-name> // <tp:taxon-name><tp:taxon-name-part taxon-name-part-type="family">Syrphidae</tp:taxon-name-part></tp:taxon-name> // <tp:taxon-name><tp:taxon-name-part taxon-name-part-type="genus" reg="Criorhina">Criorhina</tp:taxon-name-part></tp:taxon-name> sp. 1 // Male // Coll. SAGOT P. <bold>n°1016</bold>” “J. Skevington // Specimen # // 52561” (<named-content xmlns:xlink="http://www.w3.org/1999/xlink" content-type="dwc:institutional_code" xlink:type="simple">ECO-TAP-E</named-content>).</p><p><bold>Differential diagnosis.</bold> Scutellum yellow pilose. Tergite II completely yellow pilose. Tergite III black pilose. Tergite IV black pilose. Male hind tibia as in Fig. <xref ref-type="fig" rid="F9">9B</xref>. Male genitalia as in Fig. <xref ref-type="fig" rid="F11">11E</xref>.</p></tp:treatment-sec><tp:treatment-sec sec-type="description" id="SECID0E5IBG"><title>Description.</title><p><bold>MALE.</bold> Body length: 15.2 mm. Wing length: 10.5 mm.</p><p><bold><italic>Head</italic>.</bold> Face shape as in Fig. <xref ref-type="fig" rid="F10">10B</xref>; face gold pruinose; gena black pilose posteriorly; anterior tentorial pit variable pilose: yellow or black; frons broad, ca. as long as broad at antenna, 2/3 as broad at vertex as at antenna, black pilose and silver-gold pruinose; vertex triangular, longer than broad, black pilose and brown pruinose; postocular setae black; occipital setae variable: yellow or black; antenna reddish orange.</p><p><bold><italic>Thorax.</italic></bold> Matte black; postpronotum mixed black and yellow pilose; scutum black pilose; scutellum yellow pilose; postalar callus yellow pilose; proepimeron yellow pilose; posterior anepisternum yellow pilose; katepisternum yellow pilose posteriorly with broadly separated patches; metasternum mixed black and yellow pilose; anepimeron with anterior portion yellow pilose; lower calypter with long black pile.</p><p><fig id="F6" position="float" orientation="portrait"><object-id xmlns:xlink="http://www.w3.org/1999/xlink" content-type="doi" xlink:type="simple">10.3897/zookeys.1075.55862.figure6</object-id><object-id xmlns:xlink="http://www.w3.org/1999/xlink" content-type="arpha" xlink:type="simple">A83F421E-52CC-5A67-A442-0FE8365E6C76</object-id><label>Figure 6.</label><caption><p><italic><tp:taxon-name><tp:taxon-name-part taxon-name-part-type="genus" reg="Romaleosyrphus">Romaleosyrphus</tp:taxon-name-part></tp:taxon-name></italic> lateral habitus <bold>A</bold><italic><tp:taxon-name><tp:taxon-name-part taxon-name-part-type="genus" reg="Romaleosyrphus">Romaleosyrphus</tp:taxon-name-part><tp:taxon-name-part taxon-name-part-type="species" reg="arctophiloides">arctophiloides</tp:taxon-name-part></tp:taxon-name></italic><bold>B</bold><italic><tp:taxon-name><tp:taxon-name-part taxon-name-part-type="genus" reg="Romaleosyrphus">Romaleosyrphus</tp:taxon-name-part><tp:taxon-name-part taxon-name-part-type="species" reg="vockerothi">vockerothi</tp:taxon-name-part></tp:taxon-name></italic> sp. nov. <bold>C</bold><italic><tp:taxon-name><tp:taxon-name-part taxon-name-part-type="genus" reg="Romaleosyrphus">Romaleosyrphus</tp:taxon-name-part><tp:taxon-name-part taxon-name-part-type="species" reg="soletluna">soletluna</tp:taxon-name-part></tp:taxon-name></italic> sp. nov. rufous morph <bold>D</bold><italic><tp:taxon-name><tp:taxon-name-part taxon-name-part-type="genus" reg="Romaleosyrphus">Romaleosyrphus</tp:taxon-name-part><tp:taxon-name-part taxon-name-part-type="species" reg="soletluna">soletluna</tp:taxon-name-part></tp:taxon-name></italic> sp. nov. black morph <bold>E</bold><italic><tp:taxon-name><tp:taxon-name-part taxon-name-part-type="genus" reg="Romaleosyrphus">Romaleosyrphus</tp:taxon-name-part><tp:taxon-name-part taxon-name-part-type="species" reg="villosus">villosus</tp:taxon-name-part></tp:taxon-name></italic><bold>F</bold><italic><tp:taxon-name><tp:taxon-name-part taxon-name-part-type="genus" reg="Romaleosyrphus">Romaleosyrphus</tp:taxon-name-part><tp:taxon-name-part taxon-name-part-type="species" reg="bigoti">bigoti</tp:taxon-name-part></tp:taxon-name></italic> sp. nov.</p></caption><graphic xmlns:xlink="http://www.w3.org/1999/xlink" xlink:href="zookeys-1075-001-g006.jpg" position="float" orientation="portrait" xlink:type="simple" id="oo_619717.jpg"><uri content-type="original_file" xlink:type="simple">https://binary.pensoft.net/fig/619717</uri></graphic></fig><bold><italic>Legs.</italic></bold> Coxae black; femora black except extreme apex of femora; remainder of legs reddish; hind trochanter tuberculate as in Fig. <xref ref-type="fig" rid="F8">8B</xref>; fore and mid-coxae black pilose; hind coxa mixed black and yellow pilose; fore femur black pilose, except small mix of yellow pile basally; mid femur black pilose, but with stretch of yellow pile on posterior side; hind femur black pilose; tibiae and tarsi black pilose; hind tibia as in Fig. <xref ref-type="fig" rid="F9">9B</xref>.</p><p><bold><italic>Wing</italic>.</bold> Microtrichia absent from following areas: broad anterior margin of cell cua.</p><p><bold><italic>Abdomen</italic>.</bold> Tergites shiny to subshiny black; tergite I with scattered, yellow pile; tergite II with dense yellow pile; tergite III with black pile; tergite IV with black pile; grey pruinosity as follows: tergite I pruinose posteriorly, all of tergite II pruinose; sternites I–III yellow pilose and not pruinose; sternite IV black pilose; pile of postabdomen black.</p><p><fig id="F7" position="float" orientation="portrait"><object-id xmlns:xlink="http://www.w3.org/1999/xlink" content-type="doi" xlink:type="simple">10.3897/zookeys.1075.55862.figure7</object-id><object-id xmlns:xlink="http://www.w3.org/1999/xlink" content-type="arpha" xlink:type="simple">82F4769A-928C-53E7-A122-870110250ABF</object-id><label>Figure 7.</label><caption><p><italic><tp:taxon-name><tp:taxon-name-part taxon-name-part-type="genus" reg="Romaleosyrphus">Romaleosyrphus</tp:taxon-name-part></tp:taxon-name></italic> lateral habitus (cont.) <bold>A</bold><italic><tp:taxon-name><tp:taxon-name-part taxon-name-part-type="genus" reg="Romaleosyrphus">Romaleosyrphus</tp:taxon-name-part><tp:taxon-name-part taxon-name-part-type="species" reg="woodi">woodi</tp:taxon-name-part></tp:taxon-name></italic> sp. nov. <bold>B</bold><italic><tp:taxon-name><tp:taxon-name-part taxon-name-part-type="genus" reg="Romaleosyrphus">Romaleosyrphus</tp:taxon-name-part><tp:taxon-name-part taxon-name-part-type="species" reg="drysus">drysus</tp:taxon-name-part></tp:taxon-name></italic> sp. nov. <bold>C</bold><italic><tp:taxon-name><tp:taxon-name-part taxon-name-part-type="genus" reg="Romaleosyrphus">Romaleosyrphus</tp:taxon-name-part><tp:taxon-name-part taxon-name-part-type="species" reg="nephelaeus">nephelaeus</tp:taxon-name-part></tp:taxon-name></italic> sp. nov. <bold>D</bold><italic><tp:taxon-name><tp:taxon-name-part taxon-name-part-type="genus" reg="Romaleosyrphus">Romaleosyrphus</tp:taxon-name-part><tp:taxon-name-part taxon-name-part-type="species" reg="argosi">argosi</tp:taxon-name-part></tp:taxon-name></italic> sp. nov.</p></caption><graphic xmlns:xlink="http://www.w3.org/1999/xlink" xlink:href="zookeys-1075-001-g007.jpg" position="float" orientation="portrait" xlink:type="simple" id="oo_619718.jpg"><uri content-type="original_file" xlink:type="simple">https://binary.pensoft.net/fig/619718</uri></graphic></fig><bold><italic>Male genitalia</italic>.</bold> (Fig. <xref ref-type="fig" rid="F11">11E</xref>) Cercus yellowish brown, broader at apex, covered with long yellow pile; surstylus brown, ca. 4 × as long as broad, broadened basally with apical ha1/2lf tapering, directed ventrally and with a rounded apex, ventral margin concave, undulated; pile on dorsal surface of surstylus, increasing in length posteriorly; minute spines on ventral surface and apical 3/4 of lateral inner and outer surfaces.</p><p><bold>FEMALE.</bold> Unknown.</p></tp:treatment-sec><tp:treatment-sec sec-type="distribution" id="SECID0EQQBG"><title>Distribution.</title><p>Mexico.</p></tp:treatment-sec><tp:treatment-sec sec-type="habitat" id="SECID0EVQBG"><title>Habitat.</title><p>Central American pine-oak forests ecoregion.</p></tp:treatment-sec><tp:treatment-sec sec-type="etymology" id="SECID0E1QBG"><title>Etymology.</title><p>Named after Bigot who erected this genus in 1882.</p></tp:treatment-sec><tp:treatment-sec><!--Section generated to contain objects referenced in tp:taxon-treatment.--><fig id="F3" position="float" orientation="portrait"><object-id xmlns:xlink="http://www.w3.org/1999/xlink" content-type="doi" xlink:type="simple">10.3897/zookeys.1075.55862.figure3</object-id><object-id xmlns:xlink="http://www.w3.org/1999/xlink" content-type="arpha" xlink:type="simple">7C007F76-D0C0-52E0-A3E7-CCD1FCD80A21</object-id><label>Figure 3.</label><caption><p>Intersection of vein R<sub>1</sub> with vein C (white), distance between apices of veins R<sub>1</sub> and R<sub>2+3</sub> and apices of veins R<sub>2+3</sub> and R<sub>4+5</sub> (blue), distal vein R<sub>4+5</sub> (pink) and setosity of proximal ventral half of vein C (red). <bold>A</bold><italic><tp:taxon-name><tp:taxon-name-part taxon-name-part-type="genus" reg="Romaleosyrphus">Romaleosyrphus</tp:taxon-name-part><tp:taxon-name-part taxon-name-part-type="species" reg="bigoti">bigoti</tp:taxon-name-part></tp:taxon-name></italic> sp. nov. <bold>B</bold><italic><tp:taxon-name><tp:taxon-name-part taxon-name-part-type="genus" reg="Sphecomyia">Sphecomyia</tp:taxon-name-part><tp:taxon-name-part taxon-name-part-type="species" reg="weismani">weismani</tp:taxon-name-part></tp:taxon-name></italic> (Moran) <bold>C</bold><italic><tp:taxon-name><tp:taxon-name-part taxon-name-part-type="genus" reg="Criorhina">Criorhina</tp:taxon-name-part><tp:taxon-name-part taxon-name-part-type="species" reg="bubulcus">bubulcus</tp:taxon-name-part></tp:taxon-name></italic> (Walker).</p></caption><graphic xmlns:xlink="http://www.w3.org/1999/xlink" xlink:href="zookeys-1075-001-g003.jpg" position="float" orientation="portrait" xlink:type="simple" id="oo_619714.jpg"><uri content-type="original_file" xlink:type="simple">https://binary.pensoft.net/fig/619714</uri></graphic></fig><fig id="F4" position="float" orientation="portrait"><object-id xmlns:xlink="http://www.w3.org/1999/xlink" content-type="doi" xlink:type="simple">10.3897/zookeys.1075.55862.figure4</object-id><object-id xmlns:xlink="http://www.w3.org/1999/xlink" content-type="arpha" xlink:type="simple">455E4A94-C81F-5455-ACA8-C11ABEB33E03</object-id><label>Figure 4.</label><caption><p><italic><tp:taxon-name><tp:taxon-name-part taxon-name-part-type="genus" reg="Romaleosyrphus">Romaleosyrphus</tp:taxon-name-part></tp:taxon-name></italic> dorsal habitus <bold>A</bold>: <italic><tp:taxon-name><tp:taxon-name-part taxon-name-part-type="genus" reg="Romaleosyrphus">Romaleosyrphus</tp:taxon-name-part><tp:taxon-name-part taxon-name-part-type="species" reg="arctophiloides">arctophiloides</tp:taxon-name-part></tp:taxon-name></italic><bold>B</bold>: <italic><tp:taxon-name><tp:taxon-name-part taxon-name-part-type="genus" reg="Romaleosyrphus">Romaleosyrphus</tp:taxon-name-part><tp:taxon-name-part taxon-name-part-type="species" reg="vockerothi">vockerothi</tp:taxon-name-part></tp:taxon-name></italic> sp. nov. <bold>C</bold>: <italic><tp:taxon-name><tp:taxon-name-part taxon-name-part-type="genus" reg="Romaleosyrphus">Romaleosyrphus</tp:taxon-name-part><tp:taxon-name-part taxon-name-part-type="species" reg="soletluna">soletluna</tp:taxon-name-part></tp:taxon-name></italic> sp. nov. rufous morph <bold>D</bold>: <italic><tp:taxon-name><tp:taxon-name-part taxon-name-part-type="genus" reg="Romaleosyrphus">Romaleosyrphus</tp:taxon-name-part><tp:taxon-name-part taxon-name-part-type="species" reg="soletluna">soletluna</tp:taxon-name-part></tp:taxon-name></italic> sp. nov. black morph <bold>E</bold>: <italic><tp:taxon-name><tp:taxon-name-part taxon-name-part-type="genus" reg="Romaleosyrphus">Romaleosyrphus</tp:taxon-name-part><tp:taxon-name-part taxon-name-part-type="species" reg="villosus">villosus</tp:taxon-name-part></tp:taxon-name></italic><bold>F.</bold><italic><tp:taxon-name><tp:taxon-name-part taxon-name-part-type="genus" reg="Romaleosyrphus">Romaleosyrphus</tp:taxon-name-part><tp:taxon-name-part taxon-name-part-type="species" reg="bigoti">bigoti</tp:taxon-name-part></tp:taxon-name></italic> sp. nov.</p></caption><graphic xmlns:xlink="http://www.w3.org/1999/xlink" xlink:href="zookeys-1075-001-g004.jpg" position="float" orientation="portrait" xlink:type="simple" id="oo_619715.jpg"><uri content-type="original_file" xlink:type="simple">https://binary.pensoft.net/fig/619715</uri></graphic></fig><fig id="F9" position="float" orientation="portrait"><object-id xmlns:xlink="http://www.w3.org/1999/xlink" content-type="doi" xlink:type="simple">10.3897/zookeys.1075.55862.figure9</object-id><object-id xmlns:xlink="http://www.w3.org/1999/xlink" content-type="arpha" xlink:type="simple">BE92A117-FEA2-5E2E-95D6-CA66AE35A80F</object-id><label>Figure 9.</label><caption><p><italic><tp:taxon-name><tp:taxon-name-part taxon-name-part-type="genus" reg="Romaleosyrphus">Romaleosyrphus</tp:taxon-name-part></tp:taxon-name></italic> male hind tibia <bold>A</bold><italic><tp:taxon-name><tp:taxon-name-part taxon-name-part-type="genus" reg="Romaleosyrphus">Romaleosyrphus</tp:taxon-name-part><tp:taxon-name-part taxon-name-part-type="species" reg="arctophiloides">arctophiloides</tp:taxon-name-part></tp:taxon-name></italic><bold>B</bold><italic><tp:taxon-name><tp:taxon-name-part taxon-name-part-type="genus" reg="Romaleosyrphus">Romaleosyrphus</tp:taxon-name-part><tp:taxon-name-part taxon-name-part-type="species" reg="bigoti">bigoti</tp:taxon-name-part></tp:taxon-name></italic> sp. nov. <bold>C</bold><italic><tp:taxon-name><tp:taxon-name-part taxon-name-part-type="genus" reg="Romaleosyrphus">Romaleosyrphus</tp:taxon-name-part><tp:taxon-name-part taxon-name-part-type="species" reg="nephelaeus">nephelaeus</tp:taxon-name-part></tp:taxon-name></italic> sp. nov. <bold>D</bold><italic><tp:taxon-name><tp:taxon-name-part taxon-name-part-type="genus" reg="Romaleosyrphus">Romaleosyrphus</tp:taxon-name-part><tp:taxon-name-part taxon-name-part-type="species" reg="soletluna">soletluna</tp:taxon-name-part></tp:taxon-name></italic> sp. nov. <bold>E</bold><italic><tp:taxon-name><tp:taxon-name-part taxon-name-part-type="genus" reg="Romaleosyrphus">Romaleosyrphus</tp:taxon-name-part><tp:taxon-name-part taxon-name-part-type="species" reg="villosus">villosus</tp:taxon-name-part></tp:taxon-name></italic>.</p></caption><graphic xmlns:xlink="http://www.w3.org/1999/xlink" xlink:href="zookeys-1075-001-g009.jpg" position="float" orientation="portrait" xlink:type="simple" id="oo_619720.jpg"><uri content-type="original_file" xlink:type="simple">https://binary.pensoft.net/fig/619720</uri></graphic></fig><fig id="F10" position="float" orientation="portrait"><object-id xmlns:xlink="http://www.w3.org/1999/xlink" content-type="doi" xlink:type="simple">10.3897/zookeys.1075.55862.figure10</object-id><object-id xmlns:xlink="http://www.w3.org/1999/xlink" content-type="arpha" xlink:type="simple">B615F740-66A9-5083-ABCC-8020CA9515F5</object-id><label>Figure 10.</label><caption><p><italic><tp:taxon-name><tp:taxon-name-part taxon-name-part-type="genus" reg="Romaleosyrphus">Romaleosyrphus</tp:taxon-name-part></tp:taxon-name></italic> male face <bold>A</bold><italic><tp:taxon-name><tp:taxon-name-part taxon-name-part-type="genus" reg="Romaleosyrphus">Romaleosyrphus</tp:taxon-name-part><tp:taxon-name-part taxon-name-part-type="species" reg="arctophiloides">arctophiloides</tp:taxon-name-part></tp:taxon-name></italic><bold>B</bold><italic><tp:taxon-name><tp:taxon-name-part taxon-name-part-type="genus" reg="Romaleosyrphus">Romaleosyrphus</tp:taxon-name-part><tp:taxon-name-part taxon-name-part-type="species" reg="bigoti">bigoti</tp:taxon-name-part></tp:taxon-name></italic> sp. nov. <bold>C</bold><italic><tp:taxon-name><tp:taxon-name-part taxon-name-part-type="genus" reg="Romaleosyrphus">Romaleosyrphus</tp:taxon-name-part><tp:taxon-name-part taxon-name-part-type="species" reg="nephelaeus">nephelaeus</tp:taxon-name-part></tp:taxon-name></italic> sp. nov. <bold>D</bold><italic><tp:taxon-name><tp:taxon-name-part taxon-name-part-type="genus" reg="Romaleosyrphus">Romaleosyrphus</tp:taxon-name-part><tp:taxon-name-part taxon-name-part-type="species" reg="soletluna">soletluna</tp:taxon-name-part></tp:taxon-name></italic> sp. nov. <bold>E</bold><italic><tp:taxon-name><tp:taxon-name-part taxon-name-part-type="genus" reg="Romaleosyrphus">Romaleosyrphus</tp:taxon-name-part><tp:taxon-name-part taxon-name-part-type="species" reg="villosus">villosus</tp:taxon-name-part></tp:taxon-name></italic><bold>F</bold><italic><tp:taxon-name><tp:taxon-name-part taxon-name-part-type="genus" reg="Romaleosyrphus">Romaleosyrphus</tp:taxon-name-part><tp:taxon-name-part taxon-name-part-type="species" reg="vockerothi">vockerothi</tp:taxon-name-part></tp:taxon-name></italic> sp. nov.</p></caption><graphic xmlns:xlink="http://www.w3.org/1999/xlink" xlink:href="zookeys-1075-001-g010.jpg" position="float" orientation="portrait" xlink:type="simple" id="oo_619721.jpg"><uri content-type="original_file" xlink:type="simple">https://binary.pensoft.net/fig/619721</uri></graphic></fig><fig id="F11" position="float" orientation="portrait"><object-id xmlns:xlink="http://www.w3.org/1999/xlink" content-type="doi" xlink:type="simple">10.3897/zookeys.1075.55862.figure11</object-id><object-id xmlns:xlink="http://www.w3.org/1999/xlink" content-type="arpha" xlink:type="simple">E354D585-E624-5CD4-8F6A-28B3A08CAE87</object-id><label>Figure 11.</label><caption><p><italic><tp:taxon-name><tp:taxon-name-part taxon-name-part-type="genus" reg="Romaleosyrphus">Romaleosyrphus</tp:taxon-name-part></tp:taxon-name></italic> male genitalia <bold>A</bold><italic><tp:taxon-name><tp:taxon-name-part taxon-name-part-type="genus" reg="Romaleosyrphus">Romaleosyrphus</tp:taxon-name-part><tp:taxon-name-part taxon-name-part-type="species" reg="arctophiloides">arctophiloides</tp:taxon-name-part></tp:taxon-name></italic><bold>B</bold><italic><tp:taxon-name><tp:taxon-name-part taxon-name-part-type="genus" reg="Romaleosyrphus">Romaleosyrphus</tp:taxon-name-part><tp:taxon-name-part taxon-name-part-type="species" reg="soletluna">soletluna</tp:taxon-name-part></tp:taxon-name></italic> sp. nov. <bold>C</bold><italic><tp:taxon-name><tp:taxon-name-part taxon-name-part-type="genus" reg="Romaleosyrphus">Romaleosyrphus</tp:taxon-name-part><tp:taxon-name-part taxon-name-part-type="species" reg="nephelaeus">nephelaeus</tp:taxon-name-part></tp:taxon-name></italic> sp. nov. <bold>D</bold><italic><tp:taxon-name><tp:taxon-name-part taxon-name-part-type="genus" reg="Romaleosyrphus">Romaleosyrphus</tp:taxon-name-part><tp:taxon-name-part taxon-name-part-type="species" reg="vockerothi">vockerothi</tp:taxon-name-part></tp:taxon-name></italic> sp. nov. <bold>E</bold><italic><tp:taxon-name><tp:taxon-name-part taxon-name-part-type="genus" reg="Romaleosyrphus">Romaleosyrphus</tp:taxon-name-part><tp:taxon-name-part taxon-name-part-type="species" reg="bigoti">bigoti</tp:taxon-name-part></tp:taxon-name></italic> sp. nov. <bold>F</bold><italic><tp:taxon-name><tp:taxon-name-part taxon-name-part-type="genus" reg="Romaleosyrphus">Romaleosyrphus</tp:taxon-name-part><tp:taxon-name-part taxon-name-part-type="species" reg="villosus">villosus</tp:taxon-name-part></tp:taxon-name></italic>.</p></caption><graphic xmlns:xlink="http://www.w3.org/1999/xlink" xlink:href="zookeys-1075-001-g011.jpg" position="float" orientation="portrait" xlink:type="simple" id="oo_619722.jpg"><uri content-type="original_file" xlink:type="simple">https://binary.pensoft.net/fig/619722</uri></graphic></fig><fig id="F8" position="float" orientation="portrait"><object-id xmlns:xlink="http://www.w3.org/1999/xlink" content-type="doi" xlink:type="simple">10.3897/zookeys.1075.55862.figure8</object-id><object-id xmlns:xlink="http://www.w3.org/1999/xlink" content-type="arpha" xlink:type="simple">71359401-60BD-51D3-9706-F611D3C2198B</object-id><label>Figure 8.</label><caption><p><italic><tp:taxon-name><tp:taxon-name-part taxon-name-part-type="genus" reg="Romaleosyrphus">Romaleosyrphus</tp:taxon-name-part></tp:taxon-name></italic> 3<sup>rd</sup> trochanter tubercle <bold>A</bold><italic><tp:taxon-name><tp:taxon-name-part taxon-name-part-type="genus" reg="Romaleosyrphus">Romaleosyrphus</tp:taxon-name-part><tp:taxon-name-part taxon-name-part-type="species" reg="arctophiloides">arctophiloides</tp:taxon-name-part></tp:taxon-name></italic><bold>B</bold><italic><tp:taxon-name><tp:taxon-name-part taxon-name-part-type="genus" reg="Romaleosyrphus">Romaleosyrphus</tp:taxon-name-part><tp:taxon-name-part taxon-name-part-type="species" reg="villosus">villosus</tp:taxon-name-part></tp:taxon-name></italic>.</p></caption><graphic xmlns:xlink="http://www.w3.org/1999/xlink" xlink:href="zookeys-1075-001-g008.jpg" position="float" orientation="portrait" xlink:type="simple" id="oo_619719.jpg"><uri content-type="original_file" xlink:type="simple">https://binary.pensoft.net/fig/619719</uri></graphic></fig></tp:treatment-sec></tp:taxon-treatment>
