# Supplementary material for: ﻿Taxonomic revision of Romaleosyrphus Bigot (Diptera, Syrphidae), including descriptions of seven new species
Source: Zookeys. 2021 Dec 7;1075:1–32. doi: 10.3897/zookeys.1075.55862 (PMC8671705; doi:10.3897/zookeys.1075.55862)
Supplement: XML Treatment for Romaleosyrphus drysus [file zookeys.1075.55862-treatment5.xml]

<!DOCTYPE tp:taxon-treatment
  PUBLIC "-//TaxonX//DTD Taxonomic Treatment Publishing DTD v0 20100105//EN" "tax-treatment-NSO.dtd">
<tp:taxon-treatment xmlns:tp="http://www.plazi.org/taxpub"><tp:treatment-meta><kwd-group><label>Taxon classification</label><kwd>
                <named-content content-type="kingdom">Animalia</named-content>
              </kwd><kwd>
                <named-content content-type="order">Diptera</named-content>
              </kwd><kwd>
                <named-content content-type="family">Syrphidae</named-content>
              </kwd></kwd-group><mixed-citation publication-type="journal"><person-group><name><surname>Moran</surname><given-names>Kevin M.</given-names></name><name><surname>Skevington</surname><given-names>Jeffrey H.</given-names></name></person-group><article-title>﻿Taxonomic revision of <italic><tp:taxon-name><tp:taxon-name-part taxon-name-part-type="genus" reg="Romaleosyrphus">Romaleosyrphus</tp:taxon-name-part></tp:taxon-name></italic> Bigot (<tp:taxon-name><tp:taxon-name-part taxon-name-part-type="order">Diptera</tp:taxon-name-part></tp:taxon-name>, <tp:taxon-name><tp:taxon-name-part taxon-name-part-type="family">Syrphidae</tp:taxon-name-part></tp:taxon-name>), including descriptions of seven new species</article-title><source>Zookeys</source><day>07</day><month>12</month><year>2021</year><volume>1075</volume><fpage>1</fpage><lpage>32</lpage><pub-id pub-id-type="doi">10.3897/zookeys.1075.55862</pub-id></mixed-citation></tp:treatment-meta><tp:nomenclature><label>﻿</label><tp:taxon-name>
              <object-id xmlns:xlink="http://www.w3.org/1999/xlink" content-type="arpha" xlink:type="simple">783C897C-071A-5567-9AB0-A88C8AF07055</object-id>
              <tp:taxon-name-part taxon-name-part-type="genus" reg="Romaleosyrphus">Romaleosyrphus</tp:taxon-name-part>
              <tp:taxon-name-part taxon-name-part-type="species" reg="drysus">drysus</tp:taxon-name-part>
              <object-id xmlns:xlink="http://www.w3.org/1999/xlink" content-type="zoobank" xlink:type="simple">http://zoobank.org/10B87EF5-2E8A-457F-9F58-AB34F235E66E</object-id>
            </tp:taxon-name><tp:taxon-authority>Moran</tp:taxon-authority><tp:taxon-status xmlns:xlink="http://www.w3.org/1999/xlink" xlink:type="simple">sp. nov.</tp:taxon-status><xref ref-type="fig" rid="F5">Figures 5B</xref><xref ref-type="fig" rid="F7">, 7B</xref></tp:nomenclature><tp:treatment-sec sec-type="type locality" id="SECID0ERSBG"><title>Type locality.</title><p><bold>Honduras</bold>: La Muralla National Park, vicinity of visitor center, 15.1058, -86.7528, 1460m.</p></tp:treatment-sec><tp:treatment-sec sec-type="Types" id="SECID0EZSBG"><title>Types.</title><p><bold><italic>Holotype</italic></bold> female, pinned. Original label: “HONDURAS: Olancho // La Muralla National Park // vicinity of Visitor Center // 1460 m; 9-13 May 1999 // D.C. Hawks &amp; J. Torres” “Univ. Calif., Riverside // Ent. Res. Museum // <named-content xmlns:xlink="http://www.w3.org/1999/xlink" content-type="dwc:institutional_code" xlink:type="simple">UCRC</named-content> ENT 00035151” (<named-content xmlns:xlink="http://www.w3.org/1999/xlink" content-type="dwc:institutional_code" xlink:type="simple">UCRC</named-content>).</p><p><bold>Differential diagnosis.</bold> Scutellum entirely yellow pilose. Tergite II black pilose except yellow pilose in anterolateral corners and along the posterior rim. Tergite III extensively black pilose.</p><fig id="F8" position="float" orientation="portrait"><object-id xmlns:xlink="http://www.w3.org/1999/xlink" content-type="doi" xlink:type="simple">10.3897/zookeys.1075.55862.figure8</object-id><object-id xmlns:xlink="http://www.w3.org/1999/xlink" content-type="arpha" xlink:type="simple">71359401-60BD-51D3-9706-F611D3C2198B</object-id><label>Figure 8.</label><caption><p><italic><tp:taxon-name><tp:taxon-name-part taxon-name-part-type="genus" reg="Romaleosyrphus">Romaleosyrphus</tp:taxon-name-part></tp:taxon-name></italic> 3<sup>rd</sup> trochanter tubercle <bold>A</bold><italic><tp:taxon-name><tp:taxon-name-part taxon-name-part-type="genus" reg="Romaleosyrphus">Romaleosyrphus</tp:taxon-name-part><tp:taxon-name-part taxon-name-part-type="species" reg="arctophiloides">arctophiloides</tp:taxon-name-part></tp:taxon-name></italic><bold>B</bold><italic><tp:taxon-name><tp:taxon-name-part taxon-name-part-type="genus" reg="Romaleosyrphus">Romaleosyrphus</tp:taxon-name-part><tp:taxon-name-part taxon-name-part-type="species" reg="villosus">villosus</tp:taxon-name-part></tp:taxon-name></italic>.</p></caption><graphic xmlns:xlink="http://www.w3.org/1999/xlink" xlink:href="zookeys-1075-001-g008.jpg" position="float" orientation="portrait" xlink:type="simple" id="oo_619719.jpg"><uri content-type="original_file" xlink:type="simple">https://binary.pensoft.net/fig/619719</uri></graphic></fig><p><bold>Description. FEMALE.</bold> Body length: 13.4 mm. Wing length: 8.9 mm.</p><p><bold><italic>Head</italic>.</bold> Face non-pruinose; gena black pilose anteriorly; anterior tentorial pit black pilose; frons, black pilose and brown pruinose; vertex black pilose and brown pruinose; postocular setae black; occipital setae black; antenna reddish orange.</p><p><bold><italic>Thorax.</italic></bold> Matte black; postpronotum yellow pilose; scutum yellow pilose along margins and black pilose medially; scutellum yellow pilose; postalar callus yellow pilose; proepimeron yellow pilose; posterior anepisternum yellow pilose; katepisternum yellow pilose posteriorly with broadly separated patches; metasternum mixed black and yellow pilose; anepimeron with anterior portion yellow pilose; lower calypter with long black pile</p><p><bold><italic>Legs.</italic></bold> Coxae black; femora black except extreme apex of femora; remainder of legs reddish; fore and mid-coxae black pilose; hind coxa mixed black and yellow pilose; fore femur black pilose, except small mix of yellow pile basally; mid femur black pilose, but with stretch of yellow pile on posterior side; hind femur black pilose; tibiae and tarsi black pilose.</p><p><bold><italic>Wing</italic>.</bold> Microtrichia absent in following areas: cell c along margin of vein Sc running from 2/5 and ending at 4/5 of length of the cell, cell br except along margins of cell and along spurious vein and the part right below the start of vein r<sub>2+3</sub>, all of cell cua except extreme posterior, ventral half of cell bm, cell m<sub>4</sub> from cross-vein m-cu to end of vein M<sub>4</sub> and cell dm in ventral 1/3 of cell and along broad margin following vein M<sub>2.</sub></p><p><bold><italic>Abdomen</italic>.</bold> Tergites shiny to subshiny black; tergite I with scattered, yellow pile medially, except with short black pile in lateral corners; tergite II with dense yellow pile on anterior 2/3 and black pile on anterior third; tergite III with black pile; tergite IV with black pile; tergites not distinctly pruinose; sternites I–III yellow pilose and not pruinose; sternite IV black pilose; pile of postabdomen black.</p><fig id="F9" position="float" orientation="portrait"><object-id xmlns:xlink="http://www.w3.org/1999/xlink" content-type="doi" xlink:type="simple">10.3897/zookeys.1075.55862.figure9</object-id><object-id xmlns:xlink="http://www.w3.org/1999/xlink" content-type="arpha" xlink:type="simple">BE92A117-FEA2-5E2E-95D6-CA66AE35A80F</object-id><label>Figure 9.</label><caption><p><italic><tp:taxon-name><tp:taxon-name-part taxon-name-part-type="genus" reg="Romaleosyrphus">Romaleosyrphus</tp:taxon-name-part></tp:taxon-name></italic> male hind tibia <bold>A</bold><italic><tp:taxon-name><tp:taxon-name-part taxon-name-part-type="genus" reg="Romaleosyrphus">Romaleosyrphus</tp:taxon-name-part><tp:taxon-name-part taxon-name-part-type="species" reg="arctophiloides">arctophiloides</tp:taxon-name-part></tp:taxon-name></italic><bold>B</bold><italic><tp:taxon-name><tp:taxon-name-part taxon-name-part-type="genus" reg="Romaleosyrphus">Romaleosyrphus</tp:taxon-name-part><tp:taxon-name-part taxon-name-part-type="species" reg="bigoti">bigoti</tp:taxon-name-part></tp:taxon-name></italic> sp. nov. <bold>C</bold><italic><tp:taxon-name><tp:taxon-name-part taxon-name-part-type="genus" reg="Romaleosyrphus">Romaleosyrphus</tp:taxon-name-part><tp:taxon-name-part taxon-name-part-type="species" reg="nephelaeus">nephelaeus</tp:taxon-name-part></tp:taxon-name></italic> sp. nov. <bold>D</bold><italic><tp:taxon-name><tp:taxon-name-part taxon-name-part-type="genus" reg="Romaleosyrphus">Romaleosyrphus</tp:taxon-name-part><tp:taxon-name-part taxon-name-part-type="species" reg="soletluna">soletluna</tp:taxon-name-part></tp:taxon-name></italic> sp. nov. <bold>E</bold><italic><tp:taxon-name><tp:taxon-name-part taxon-name-part-type="genus" reg="Romaleosyrphus">Romaleosyrphus</tp:taxon-name-part><tp:taxon-name-part taxon-name-part-type="species" reg="villosus">villosus</tp:taxon-name-part></tp:taxon-name></italic>.</p></caption><graphic xmlns:xlink="http://www.w3.org/1999/xlink" xlink:href="zookeys-1075-001-g009.jpg" position="float" orientation="portrait" xlink:type="simple" id="oo_619720.jpg"><uri content-type="original_file" xlink:type="simple">https://binary.pensoft.net/fig/619720</uri></graphic></fig><p><bold>MALE.</bold> Unknown.</p></tp:treatment-sec><tp:treatment-sec sec-type="distribution" id="SECID0EJZBG"><title>Distribution.</title><p>Honduras.</p></tp:treatment-sec><tp:treatment-sec sec-type="habitat" id="SECID0EOZBG"><title>Habitat.</title><p>Central American montane forests ecoregion.</p></tp:treatment-sec><tp:treatment-sec sec-type="etymology" id="SECID0ETZBG"><title>Etymology.</title><p>Named <italic><tp:taxon-name><tp:taxon-name-part taxon-name-part-type="genus" reg="Romaleosyrphus"/><tp:taxon-name-part taxon-name-part-type="species" reg="drysus">drysus</tp:taxon-name-part></tp:taxon-name></italic>, derived from the Greek <italic>drys</italic> for oak, in reference to the high elevation oak forests this species lives in. It is a noun in apposition.</p><fig id="F10" position="float" orientation="portrait"><object-id xmlns:xlink="http://www.w3.org/1999/xlink" content-type="doi" xlink:type="simple">10.3897/zookeys.1075.55862.figure10</object-id><object-id xmlns:xlink="http://www.w3.org/1999/xlink" content-type="arpha" xlink:type="simple">B615F740-66A9-5083-ABCC-8020CA9515F5</object-id><label>Figure 10.</label><caption><p><italic><tp:taxon-name><tp:taxon-name-part taxon-name-part-type="genus" reg="Romaleosyrphus">Romaleosyrphus</tp:taxon-name-part></tp:taxon-name></italic> male face <bold>A</bold><italic><tp:taxon-name><tp:taxon-name-part taxon-name-part-type="genus" reg="Romaleosyrphus">Romaleosyrphus</tp:taxon-name-part><tp:taxon-name-part taxon-name-part-type="species" reg="arctophiloides">arctophiloides</tp:taxon-name-part></tp:taxon-name></italic><bold>B</bold><italic><tp:taxon-name><tp:taxon-name-part taxon-name-part-type="genus" reg="Romaleosyrphus">Romaleosyrphus</tp:taxon-name-part><tp:taxon-name-part taxon-name-part-type="species" reg="bigoti">bigoti</tp:taxon-name-part></tp:taxon-name></italic> sp. nov. <bold>C</bold><italic><tp:taxon-name><tp:taxon-name-part taxon-name-part-type="genus" reg="Romaleosyrphus">Romaleosyrphus</tp:taxon-name-part><tp:taxon-name-part taxon-name-part-type="species" reg="nephelaeus">nephelaeus</tp:taxon-name-part></tp:taxon-name></italic> sp. nov. <bold>D</bold><italic><tp:taxon-name><tp:taxon-name-part taxon-name-part-type="genus" reg="Romaleosyrphus">Romaleosyrphus</tp:taxon-name-part><tp:taxon-name-part taxon-name-part-type="species" reg="soletluna">soletluna</tp:taxon-name-part></tp:taxon-name></italic> sp. nov. <bold>E</bold><italic><tp:taxon-name><tp:taxon-name-part taxon-name-part-type="genus" reg="Romaleosyrphus">Romaleosyrphus</tp:taxon-name-part><tp:taxon-name-part taxon-name-part-type="species" reg="villosus">villosus</tp:taxon-name-part></tp:taxon-name></italic><bold>F</bold><italic><tp:taxon-name><tp:taxon-name-part taxon-name-part-type="genus" reg="Romaleosyrphus">Romaleosyrphus</tp:taxon-name-part><tp:taxon-name-part taxon-name-part-type="species" reg="vockerothi">vockerothi</tp:taxon-name-part></tp:taxon-name></italic> sp. nov.</p></caption><graphic xmlns:xlink="http://www.w3.org/1999/xlink" xlink:href="zookeys-1075-001-g010.jpg" position="float" orientation="portrait" xlink:type="simple" id="oo_619721.jpg"><uri content-type="original_file" xlink:type="simple">https://binary.pensoft.net/fig/619721</uri></graphic></fig></tp:treatment-sec><tp:treatment-sec><!--Section generated to contain objects referenced in tp:taxon-treatment.--><fig id="F5" position="float" orientation="portrait"><object-id xmlns:xlink="http://www.w3.org/1999/xlink" content-type="doi" xlink:type="simple">10.3897/zookeys.1075.55862.figure5</object-id><object-id xmlns:xlink="http://www.w3.org/1999/xlink" content-type="arpha" xlink:type="simple">0518F1F6-C725-5502-8A9A-01B1E4A79A13</object-id><label>Figure 5.</label><caption><p><italic><tp:taxon-name><tp:taxon-name-part taxon-name-part-type="genus" reg="Romaleosyrphus">Romaleosyrphus</tp:taxon-name-part></tp:taxon-name></italic> dorsal habitus (cont.) <bold>A</bold><italic><tp:taxon-name><tp:taxon-name-part taxon-name-part-type="genus" reg="Romaleosyrphus">Romaleosyrphus</tp:taxon-name-part><tp:taxon-name-part taxon-name-part-type="species" reg="woodi">woodi</tp:taxon-name-part></tp:taxon-name></italic> sp. nov. <bold>B</bold><italic><tp:taxon-name><tp:taxon-name-part taxon-name-part-type="genus" reg="Romaleosyrphus">Romaleosyrphus</tp:taxon-name-part><tp:taxon-name-part taxon-name-part-type="species" reg="drysus">drysus</tp:taxon-name-part></tp:taxon-name></italic> sp. nov. <bold>C</bold><italic><tp:taxon-name><tp:taxon-name-part taxon-name-part-type="genus" reg="Romaleosyrphus">Romaleosyrphus</tp:taxon-name-part><tp:taxon-name-part taxon-name-part-type="species" reg="nephelaeus">nephelaeus</tp:taxon-name-part></tp:taxon-name></italic> sp. nov. <bold>D</bold><italic><tp:taxon-name><tp:taxon-name-part taxon-name-part-type="genus" reg="Romaleosyrphus">Romaleosyrphus</tp:taxon-name-part><tp:taxon-name-part taxon-name-part-type="species" reg="argosi">argosi</tp:taxon-name-part></tp:taxon-name></italic> sp. nov.</p></caption><graphic xmlns:xlink="http://www.w3.org/1999/xlink" xlink:href="zookeys-1075-001-g005.jpg" position="float" orientation="portrait" xlink:type="simple" id="oo_619716.jpg"><uri content-type="original_file" xlink:type="simple">https://binary.pensoft.net/fig/619716</uri></graphic></fig><fig id="F7" position="float" orientation="portrait"><object-id xmlns:xlink="http://www.w3.org/1999/xlink" content-type="doi" xlink:type="simple">10.3897/zookeys.1075.55862.figure7</object-id><object-id xmlns:xlink="http://www.w3.org/1999/xlink" content-type="arpha" xlink:type="simple">82F4769A-928C-53E7-A122-870110250ABF</object-id><label>Figure 7.</label><caption><p><italic><tp:taxon-name><tp:taxon-name-part taxon-name-part-type="genus" reg="Romaleosyrphus">Romaleosyrphus</tp:taxon-name-part></tp:taxon-name></italic> lateral habitus (cont.) <bold>A</bold><italic><tp:taxon-name><tp:taxon-name-part taxon-name-part-type="genus" reg="Romaleosyrphus">Romaleosyrphus</tp:taxon-name-part><tp:taxon-name-part taxon-name-part-type="species" reg="woodi">woodi</tp:taxon-name-part></tp:taxon-name></italic> sp. nov. <bold>B</bold><italic><tp:taxon-name><tp:taxon-name-part taxon-name-part-type="genus" reg="Romaleosyrphus">Romaleosyrphus</tp:taxon-name-part><tp:taxon-name-part taxon-name-part-type="species" reg="drysus">drysus</tp:taxon-name-part></tp:taxon-name></italic> sp. nov. <bold>C</bold><italic><tp:taxon-name><tp:taxon-name-part taxon-name-part-type="genus" reg="Romaleosyrphus">Romaleosyrphus</tp:taxon-name-part><tp:taxon-name-part taxon-name-part-type="species" reg="nephelaeus">nephelaeus</tp:taxon-name-part></tp:taxon-name></italic> sp. nov. <bold>D</bold><italic><tp:taxon-name><tp:taxon-name-part taxon-name-part-type="genus" reg="Romaleosyrphus">Romaleosyrphus</tp:taxon-name-part><tp:taxon-name-part taxon-name-part-type="species" reg="argosi">argosi</tp:taxon-name-part></tp:taxon-name></italic> sp. nov.</p></caption><graphic xmlns:xlink="http://www.w3.org/1999/xlink" xlink:href="zookeys-1075-001-g007.jpg" position="float" orientation="portrait" xlink:type="simple" id="oo_619718.jpg"><uri content-type="original_file" xlink:type="simple">https://binary.pensoft.net/fig/619718</uri></graphic></fig></tp:treatment-sec></tp:taxon-treatment>
