# Supplementary material for: ﻿Taxonomic revision of Romaleosyrphus Bigot (Diptera, Syrphidae), including descriptions of seven new species
Source: Zookeys. 2021 Dec 7;1075:1–32. doi: 10.3897/zookeys.1075.55862 (PMC8671705; doi:10.3897/zookeys.1075.55862)
Supplement: XML Treatment for Romaleosyrphus soletluna [file zookeys.1075.55862-treatment7.xml]

<!DOCTYPE tp:taxon-treatment
  PUBLIC "-//TaxonX//DTD Taxonomic Treatment Publishing DTD v0 20100105//EN" "tax-treatment-NSO.dtd">
<tp:taxon-treatment xmlns:tp="http://www.plazi.org/taxpub"><tp:treatment-meta><kwd-group><label>Taxon classification</label><kwd>
                <named-content content-type="kingdom">Animalia</named-content>
              </kwd><kwd>
                <named-content content-type="order">Diptera</named-content>
              </kwd><kwd>
                <named-content content-type="family">Syrphidae</named-content>
              </kwd></kwd-group><mixed-citation publication-type="journal"><person-group><name><surname>Moran</surname><given-names>Kevin M.</given-names></name><name><surname>Skevington</surname><given-names>Jeffrey H.</given-names></name></person-group><article-title>﻿Taxonomic revision of <italic><tp:taxon-name><tp:taxon-name-part taxon-name-part-type="genus" reg="Romaleosyrphus">Romaleosyrphus</tp:taxon-name-part></tp:taxon-name></italic> Bigot (<tp:taxon-name><tp:taxon-name-part taxon-name-part-type="order">Diptera</tp:taxon-name-part></tp:taxon-name>, <tp:taxon-name><tp:taxon-name-part taxon-name-part-type="family">Syrphidae</tp:taxon-name-part></tp:taxon-name>), including descriptions of seven new species</article-title><source>Zookeys</source><day>07</day><month>12</month><year>2021</year><volume>1075</volume><fpage>1</fpage><lpage>32</lpage><pub-id pub-id-type="doi">10.3897/zookeys.1075.55862</pub-id></mixed-citation></tp:treatment-meta><tp:nomenclature><label>﻿</label><tp:taxon-name>
              <object-id xmlns:xlink="http://www.w3.org/1999/xlink" content-type="arpha" xlink:type="simple">DBB7D01B-878A-5D7A-8224-1D567BB8621A</object-id>
              <tp:taxon-name-part taxon-name-part-type="genus" reg="Romaleosyrphus">Romaleosyrphus</tp:taxon-name-part>
              <tp:taxon-name-part taxon-name-part-type="species" reg="soletluna">soletluna</tp:taxon-name-part>
              <object-id xmlns:xlink="http://www.w3.org/1999/xlink" content-type="zoobank" xlink:type="simple">http://zoobank.org/F2961868-C818-47D9-9F7F-07A6916C1674</object-id>
            </tp:taxon-name><tp:taxon-authority>Moran &amp; Thompson</tp:taxon-authority><tp:taxon-status xmlns:xlink="http://www.w3.org/1999/xlink" xlink:type="simple">sp. nov.</tp:taxon-status><xref ref-type="fig" rid="F4">Figures 4C, D</xref><xref ref-type="fig" rid="F6">, 6C, E</xref><xref ref-type="fig" rid="F9">, 9D</xref><xref ref-type="fig" rid="F10">, 10D</xref><xref ref-type="fig" rid="F11">, 11B</xref><tp:nomenclature-citation-list><tp:nomenclature-citation><tp:taxon-name>
                  <tp:taxon-name-part taxon-name-part-type="genus" reg="Criorhina">Criorhina</tp:taxon-name-part>
                </tp:taxon-name><comment>sp. <xref ref-type="bibr" rid="B17">Ståhls (2006)</xref>: 25.</comment></tp:nomenclature-citation><tp:nomenclature-citation><tp:taxon-name>
                  <tp:taxon-name-part taxon-name-part-type="genus" reg="Romaleosyrphus">Romaleosyrphus</tp:taxon-name-part>
                </tp:taxon-name><comment>sp. <named-content xmlns:xlink="http://www.w3.org/1999/xlink" content-type="dwc:institutional_code" xlink:type="simple">MZH</named-content> Y247 <xref ref-type="bibr" rid="B15">Moran et al. (2021)</xref>: 30.</comment></tp:nomenclature-citation></tp:nomenclature-citation-list></tp:nomenclature><tp:treatment-sec sec-type="type locality" id="SECID0EIHAI"><title>Type locality.</title><p><bold>COSTA RICA</bold>, Villa Mills, 9.564227, -83.707515, 3000m.</p></tp:treatment-sec><tp:treatment-sec sec-type="Types" id="SECID0EQHAI"><title>Types.</title><p><bold><italic>Holotype</italic></bold> male, pinned. Original label: “COSTA RICA S José // Villa Mills 3000m // 24.II.87 D. M. Wood” “USNMENT // [BARCODE] // 01261985” (<named-content xmlns:xlink="http://www.w3.org/1999/xlink" content-type="dwc:institutional_code" xlink:type="simple">CNC</named-content>). <bold><italic>Paratypes</italic>: COSTA RICA</bold>: <bold>Cartago</bold>: 11 mi. S.W. of Cartago, <named-content xmlns:xlink="http://www.w3.org/1999/xlink" content-type="dwc:verbatimCoordinates" xlink:type="simple"><named-content content-type="geo-json" specific-use="{&#34;type&#34;:&#34;Point&#34;,&#34;coordinates&#34;:[-84.034415,9.730195]}" id="NCID0EJIAI" xlink:type="simple">9.730195, -84.034415</named-content></named-content>, 1920m, C.D. Michner et al., 3.vii.1963, KMM0918 (1♀, <named-content xmlns:xlink="http://www.w3.org/1999/xlink" content-type="dwc:institutional_code" xlink:type="simple">USNM</named-content>); <bold>Guanacaste</bold>: Est. Cacao. Guanacaste, <named-content xmlns:xlink="http://www.w3.org/1999/xlink" content-type="dwc:verbatimCoordinates" xlink:type="simple"><named-content content-type="geo-json" specific-use="{&#34;type&#34;:&#34;Point&#34;,&#34;coordinates&#34;:[-85.495649,10.958528]}" id="NCID0EYIAI" xlink:type="simple">10.958528, -85.495649</named-content></named-content>, 1200 to 1400m, Steve Marshall, 20.ii.1996, INBIOCRI002239730 (1♂, <named-content xmlns:xlink="http://www.w3.org/1999/xlink" content-type="dwc:institutional_code" xlink:type="simple">CNC</named-content>); <bold>Heredia</bold>: Área de conservación Cordillera Volcánica Central, <named-content xmlns:xlink="http://www.w3.org/1999/xlink" content-type="dwc:verbatimCoordinates" xlink:type="simple"><named-content content-type="geo-json" specific-use="{&#34;type&#34;:&#34;Point&#34;,&#34;coordinates&#34;:[-83.670000,9.555000]}" id="NCID0EHJAI" xlink:type="simple">9.555000, -83.670000</named-content></named-content>, 1.ii.1990, R. Gerardo, INBIOCRI000154398 (1♂, INBIO); 15.iv.2002, Z. M. Ángel, INB0003945461; INB0003945468 (2♂, INBIO);<named-content xmlns:xlink="http://www.w3.org/1999/xlink" content-type="dwc:verbatimCoordinates" xlink:type="simple"><named-content content-type="geo-json" specific-use="{&#34;type&#34;:&#34;Point&#34;,&#34;coordinates&#34;:[-84.125000,10.132000]}" id="NCID0EPJAI" xlink:type="simple">10.132, -84.125</named-content></named-content>, 21.iv.2003, Z. M. Ángel, INB0003702365 (1♂, INBIO); Cerro Chompipe, Res. Biol. Chompipe, <named-content xmlns:xlink="http://www.w3.org/1999/xlink" content-type="dwc:verbatimCoordinates" xlink:type="simple"><named-content content-type="geo-json" specific-use="{&#34;type&#34;:&#34;Point&#34;,&#34;coordinates&#34;:[-84.071000,10.088000]}" id="NCID0EXJAI" xlink:type="simple">10.088, -84.071</named-content></named-content>, 1900m, G. &amp; M. Wood, 17.i.1999, CNC_DIPTERA249643 (1♂, <named-content xmlns:xlink="http://www.w3.org/1999/xlink" content-type="dwc:institutional_code" xlink:type="simple">CNC</named-content>); ...2100m, J.F. Corrales, 1994, INBIOCRI001146848; ...INBIOCRI001146849 (2♂, <named-content xmlns:xlink="http://www.w3.org/1999/xlink" content-type="dwc:institutional_code" xlink:type="simple">USNM</named-content>); Parque Nacional Braulio Carrillo, Estación Barva, <named-content xmlns:xlink="http://www.w3.org/1999/xlink" content-type="dwc:verbatimCoordinates" xlink:type="simple"><named-content content-type="geo-json" specific-use="{&#34;type&#34;:&#34;Point&#34;,&#34;coordinates&#34;:[-84.121242,10.133492]}" id="NCID0EJKAI" xlink:type="simple">10.133492, -84.121242</named-content></named-content>, 2500m, J.F. Corrales, ii.1990, INBIOCRI000167748 (1♂, <named-content xmlns:xlink="http://www.w3.org/1999/xlink" content-type="dwc:institutional_code" xlink:type="simple">EMEC</named-content>); ...A. Fernández, iii.1990, INBIOCRI00019854 (1♂, <named-content xmlns:xlink="http://www.w3.org/1999/xlink" content-type="dwc:institutional_code" xlink:type="simple">USNM</named-content>); ...G. Rivera &amp; A. Fernández, iii.1990, INBIOCRI000169854 (1♂, <named-content xmlns:xlink="http://www.w3.org/1999/xlink" content-type="dwc:institutional_code" xlink:type="simple">USNM</named-content>); ...x.1989, INBIOCRI000108632 (1♀, <named-content xmlns:xlink="http://www.w3.org/1999/xlink" content-type="dwc:institutional_code" xlink:type="simple">USNM</named-content>); …xi.1989, INBIOCRI000139986 (1♂, CDFA); ...G. Rivera, ix.1989, INBIOCRI000111238 (1♀, <named-content xmlns:xlink="http://www.w3.org/1999/xlink" content-type="dwc:institutional_code" xlink:type="simple">USNM</named-content>); <bold>Puntarenas</bold>: Área de conservación Arenal, <named-content xmlns:xlink="http://www.w3.org/1999/xlink" content-type="dwc:verbatimCoordinates" xlink:type="simple"><named-content content-type="geo-json" specific-use="{&#34;type&#34;:&#34;Point&#34;,&#34;coordinates&#34;:[-84.793000,10.298000]}" id="NCID0EMLAI" xlink:type="simple">10.298, -84.793</named-content></named-content>, 1.i.1993, O. Norman, INBIOCRI001369122 (1♂, INBIO); Est. La Casona, Res. Biol. Monteverde, <named-content xmlns:xlink="http://www.w3.org/1999/xlink" content-type="dwc:verbatimCoordinates" xlink:type="simple"><named-content content-type="geo-json" specific-use="{&#34;type&#34;:&#34;Point&#34;,&#34;coordinates&#34;:[-84.796543,10.302815]}" id="NCID0EULAI" xlink:type="simple">10.302815, -84.796543</named-content></named-content>, 1520m, N. Obando, iii.1991, INBIOCRI001309535 (1♂, RMNH); Monteverde, Cerro Chomogo, <named-content xmlns:xlink="http://www.w3.org/1999/xlink" content-type="dwc:verbatimCoordinates" xlink:type="simple"><named-content content-type="geo-json" specific-use="{&#34;type&#34;:&#34;Point&#34;,&#34;coordinates&#34;:[-84.805800,10.326890]}" id="NCID0E3LAI" xlink:type="simple">10.32689, -84.8058</named-content></named-content>, 1800m, D.M. Wood, 22-30.viii.1996, CNC_DIPTERA249644 (1♂, <named-content xmlns:xlink="http://www.w3.org/1999/xlink" content-type="dwc:institutional_code" xlink:type="simple">CNC</named-content>); Monteverde, <named-content xmlns:xlink="http://www.w3.org/1999/xlink" content-type="dwc:verbatimCoordinates" xlink:type="simple"><named-content content-type="geo-json" specific-use="{&#34;type&#34;:&#34;Point&#34;,&#34;coordinates&#34;:[-84.796543,10.302815]}" id="NCID0EJMAI" xlink:type="simple">10.302815, -84.796543</named-content></named-content>, 1500m, D.M. Wood, 24-28.ii.1991, USNM_ENT01261986 (1♂, <named-content xmlns:xlink="http://www.w3.org/1999/xlink" content-type="dwc:institutional_code" xlink:type="simple">USNM</named-content>); Golfo Dulce, 3km SW. Rincón, <named-content xmlns:xlink="http://www.w3.org/1999/xlink" content-type="dwc:verbatimCoordinates" xlink:type="simple"><named-content content-type="geo-json" specific-use="{&#34;type&#34;:&#34;Point&#34;,&#34;coordinates&#34;:[-83.514359,8.670722]}" id="NCID0EWMAI" xlink:type="simple">8.670722, -83.514359</named-content></named-content>, 10m, H. Wolda, iii.1991, USNM_ENT1087008 (1♀, <named-content xmlns:xlink="http://www.w3.org/1999/xlink" content-type="dwc:institutional_code" xlink:type="simple">USNM</named-content>); <bold>San José</bold>: Área de conservación La Amistad Pacífico, <named-content xmlns:xlink="http://www.w3.org/1999/xlink" content-type="dwc:verbatimCoordinates" xlink:type="simple"><named-content content-type="geo-json" specific-use="{&#34;type&#34;:&#34;Point&#34;,&#34;coordinates&#34;:[-83.670000,9.555000]}" id="NCID0EFNAI" xlink:type="simple">9.555000, -83.670000</named-content></named-content>, 13.i.1996, G. R. Billen, INBIOCRI002392420 (1♀, INBIO); <named-content xmlns:xlink="http://www.w3.org/1999/xlink" content-type="dwc:verbatimCoordinates" xlink:type="simple"><named-content content-type="geo-json" specific-use="{&#34;type&#34;:&#34;Point&#34;,&#34;coordinates&#34;:[-83.553000,9.459000]}" id="NCID0ENNAI" xlink:type="simple">9.459000, -83.553000</named-content></named-content>, 2.iii.1993, Z. M. Angel, INBIOCRI001305894 (1♀, INBIO); Cerro Muerte, 20 km S. Empalme, <named-content xmlns:xlink="http://www.w3.org/1999/xlink" content-type="dwc:verbatimCoordinates" xlink:type="simple"><named-content content-type="geo-json" specific-use="{&#34;type&#34;:&#34;Point&#34;,&#34;coordinates&#34;:[-83.749957,9.566582]}" id="NCID0EVNAI" xlink:type="simple">9.566582, -83.749957</named-content></named-content>, 2800m, Hanson, 11.vi.1990, USNM_ENT1087023 (1♀, <named-content xmlns:xlink="http://www.w3.org/1999/xlink" content-type="dwc:institutional_code" xlink:type="simple">USNM</named-content>); <bold>PANAMA</bold>: <bold>Chiriquí</bold>: Guadalupe arriba, <named-content xmlns:xlink="http://www.w3.org/1999/xlink" content-type="dwc:verbatimCoordinates" xlink:type="simple"><named-content content-type="geo-json" specific-use="{&#34;type&#34;:&#34;Point&#34;,&#34;coordinates&#34;:[-82.550536,8.871076]}" id="NCID0EGOAI" xlink:type="simple">8.871076, -82.550536</named-content></named-content>, H. Wolda, 1.viii-4.ix.1984, USNM_ENT1087055 (1♂, <named-content xmlns:xlink="http://www.w3.org/1999/xlink" content-type="dwc:institutional_code" xlink:type="simple">USNM</named-content>).</p><p><bold>Differential diagnosis.</bold> Scutum entirely black pilose with at most only with a few anterolateral yellow pili on scutellum or mesonotum entirely yellow to rufous pilose. Male hind tibia as in Fig. <xref ref-type="fig" rid="F9">9D</xref>. Male genitalia as in Fig. <xref ref-type="fig" rid="F11">11B</xref>.</p></tp:treatment-sec><tp:treatment-sec sec-type="description" id="SECID0E3OAI"><title>Description</title><p>
              <bold>black morph.</bold>
            </p><p><bold>MALE.</bold> Body length: 13.8–15.3 mm. Wing length: 9.6–10.5 mm.</p><p><bold><italic>Head</italic>.</bold> Face shape as in Fig. <xref ref-type="fig" rid="F10">10D</xref>; face gold pruinose; gena black pilose posteriorly; anterior tentorial pit black pilose; frons broad, ca. as long as broad at antenna, 2/3 as broad at vertex as at antenna, black pilose and gold pruinose; vertex triangular, longer than broad, black pilose and brown pruinose; postocular setae black; occipital setae black; antenna reddish orange.</p><p><bold><italic>Thorax.</italic></bold> Matte black; postpronotum mixed black and yellow pilose; scutum black pilose, except sometimes scattered yellow pile along lateral margins; scutellum black pilose, except with scattered yellow pile along posterior margin; postalar callus black pilose or mixed black and yellow pilose; proepimeron yellow pilose; posterior anepisternum yellow pilose; katepisternum yellow pilose posteriorly with broadly separated patches; metasternum mixed black and yellow pilose; anepimeron with anterior portion yellow pilose; lower calypter with long black pile.</p><p><bold><italic>Legs.</italic></bold> Coxae black; femora black except extreme apex of femora; remainder of legs reddish; hind trochanter tuberculate as in Fig. <xref ref-type="fig" rid="F8">8B</xref>; fore and mid-coxae black pilose; hind coxa mixed black and yellow pilose; fore femur black pilose, except small mix of yellow pile basally; mid femur black pilose, but with stretch of yellow pile on posterior side; hind femur black pilose; tibiae and tarsi black pilose; hind tibia as in Fig. <xref ref-type="fig" rid="F9">9D</xref>.</p><p><bold><italic>Wing</italic>.</bold> Microtrichia absent in following areas: broad anterior margin of cell cua, cell br except along spurious vein and the part right below the start of cell r<sub>2+3</sub>;</p><p><bold><italic>Abdomen</italic>.</bold> Tergites shiny to subshiny black; tergite I with scattered, yellow pile; tergite II with dense black pile medially and yellow pile on lateral sides; tergite III with black pile except mixed yellow pile anteromedially and yellow pile in anterolateral corners; tergite IV with black pile; tergites not distinctly pruinose; sternites I–III yellow pilose and not pruinose; sternite IV black pilose; pile of postabdomen black.</p><p><bold><italic>Male genitalia</italic>.</bold> (Fig. <xref ref-type="fig" rid="F11">11B</xref>) Cercus yellowish brown, broader at apex, covered with long yellow pile. Surstylus brown, ca. 2 × as long as broad, broadened basally with apical half tapering, directed downward and with an acute apex, ventral margin concave, undulated; pile on dorsal surface of surstylus, increasing in length posteriorly; minute spines on ventral surface and apical 3/4 of lateral inner and outer surfaces.</p></tp:treatment-sec><tp:treatment-sec sec-type="description" id="SECID0EERAI"><title>Description</title><p>
              <bold>rufous morph.</bold>
            </p><p><bold>MALE.</bold> Same as black morph except as follows.</p><p><bold><italic>Head.</italic></bold> Gena yellow pilose posteriorly; anterior tentorial pit yellow pilose; vertex rufous pilose; postocular setae rufous; occipital setae rufous.</p><p><bold><italic>Thorax.</italic></bold> Postpronotum rufous pilose; scutum rufous pilose; scutellum rufous pilose; postalar callus rufous pilose.</p><p><bold><italic>Legs.</italic></bold> Coxae yellow pilose; fore and mid femora yellow pilose; hind femur rufous pilose; tibiae and tarsi black pilose; metasternum yellow pilose.</p><p><bold><italic>Abdomen</italic>.</bold> Tergite II with dense rufous pile medially and yellow pile on lateral sides; tergite III with rufous pile except mixed yellow pile anteromedially and yellow pile in anterolateral corners; tergite IV with rufous pile; sternites I–IV rufous pilose; pile of postabdomen rufous.</p><p><bold>FEMALE.</bold> As male, except for usual sexual dimorphism; microtrichia on wing absent in following areas: middle third of cell r<sub>1</sub>, cell r<sub>2+3</sub> along margin of vein R<sub>2+3</sub> on the anterior third of cell, cell br except along spurious vein and the part right below the start of cell r<sub>2+3</sub>, all of cell cua except extreme posterior, ventral 2/3 of cell bm, cell cup along the margin of vein CuP in the posterior half, cell m<sub>4</sub> from cross-vein m-cu to end of vein M<sub>2</sub> and cell dm except for a thin line of microtrichia extending from cross-vein bm-m into middle of cell and the margins of cross-vein dm-m.</p></tp:treatment-sec><tp:treatment-sec sec-type="distribution" id="SECID0E3SAI"><title>Distribution.</title><p>Costa Rica and Panama.</p></tp:treatment-sec><tp:treatment-sec sec-type="habitat" id="SECID0EBTAI"><title>Habitat.</title><p>Talamancan montane forests (one specimen was collected in lowland rainforest).</p></tp:treatment-sec><tp:treatment-sec sec-type="remarks" id="SECID0EGTAI"><title>Remarks.</title><p>Color morphs are considered to be intraspecific variation. No morphological differences were found outside of pile coloration in male genitalia or external characters. Additionally, these morphs are not associated with distinct COI haplotypes. It is difficult to argue in favor of interspecific variation without the addition of contradictory genetic evidence or fieldwork showing these morphs do not interbreed.</p></tp:treatment-sec><tp:treatment-sec sec-type="etymology" id="SECID0ELTAI"><title>Etymology.</title><p>Named <italic><tp:taxon-name><tp:taxon-name-part taxon-name-part-type="genus" reg="Romaleosyrphus"/><tp:taxon-name-part taxon-name-part-type="species" reg="soletluna">soletluna</tp:taxon-name-part></tp:taxon-name></italic>, a combination of the Latin words <italic>sol</italic>, for sun, and <italic>luna</italic>, for the moon. It is a reference to the duality of the color morphs in this species. It is a noun in apposition.</p></tp:treatment-sec><tp:treatment-sec><!--Section generated to contain objects referenced in tp:taxon-treatment.--><fig id="F4" position="float" orientation="portrait"><object-id xmlns:xlink="http://www.w3.org/1999/xlink" content-type="doi" xlink:type="simple">10.3897/zookeys.1075.55862.figure4</object-id><object-id xmlns:xlink="http://www.w3.org/1999/xlink" content-type="arpha" xlink:type="simple">455E4A94-C81F-5455-ACA8-C11ABEB33E03</object-id><label>Figure 4.</label><caption><p><italic><tp:taxon-name><tp:taxon-name-part taxon-name-part-type="genus" reg="Romaleosyrphus">Romaleosyrphus</tp:taxon-name-part></tp:taxon-name></italic> dorsal habitus <bold>A</bold>: <italic><tp:taxon-name><tp:taxon-name-part taxon-name-part-type="genus" reg="Romaleosyrphus">Romaleosyrphus</tp:taxon-name-part><tp:taxon-name-part taxon-name-part-type="species" reg="arctophiloides">arctophiloides</tp:taxon-name-part></tp:taxon-name></italic><bold>B</bold>: <italic><tp:taxon-name><tp:taxon-name-part taxon-name-part-type="genus" reg="Romaleosyrphus">Romaleosyrphus</tp:taxon-name-part><tp:taxon-name-part taxon-name-part-type="species" reg="vockerothi">vockerothi</tp:taxon-name-part></tp:taxon-name></italic> sp. nov. <bold>C</bold>: <italic><tp:taxon-name><tp:taxon-name-part taxon-name-part-type="genus" reg="Romaleosyrphus">Romaleosyrphus</tp:taxon-name-part><tp:taxon-name-part taxon-name-part-type="species" reg="soletluna">soletluna</tp:taxon-name-part></tp:taxon-name></italic> sp. nov. rufous morph <bold>D</bold>: <italic><tp:taxon-name><tp:taxon-name-part taxon-name-part-type="genus" reg="Romaleosyrphus">Romaleosyrphus</tp:taxon-name-part><tp:taxon-name-part taxon-name-part-type="species" reg="soletluna">soletluna</tp:taxon-name-part></tp:taxon-name></italic> sp. nov. black morph <bold>E</bold>: <italic><tp:taxon-name><tp:taxon-name-part taxon-name-part-type="genus" reg="Romaleosyrphus">Romaleosyrphus</tp:taxon-name-part><tp:taxon-name-part taxon-name-part-type="species" reg="villosus">villosus</tp:taxon-name-part></tp:taxon-name></italic><bold>F.</bold><italic><tp:taxon-name><tp:taxon-name-part taxon-name-part-type="genus" reg="Romaleosyrphus">Romaleosyrphus</tp:taxon-name-part><tp:taxon-name-part taxon-name-part-type="species" reg="bigoti">bigoti</tp:taxon-name-part></tp:taxon-name></italic> sp. nov.</p></caption><graphic xmlns:xlink="http://www.w3.org/1999/xlink" xlink:href="zookeys-1075-001-g004.jpg" position="float" orientation="portrait" xlink:type="simple" id="oo_619715.jpg"><uri content-type="original_file" xlink:type="simple">https://binary.pensoft.net/fig/619715</uri></graphic></fig><fig id="F6" position="float" orientation="portrait"><object-id xmlns:xlink="http://www.w3.org/1999/xlink" content-type="doi" xlink:type="simple">10.3897/zookeys.1075.55862.figure6</object-id><object-id xmlns:xlink="http://www.w3.org/1999/xlink" content-type="arpha" xlink:type="simple">A83F421E-52CC-5A67-A442-0FE8365E6C76</object-id><label>Figure 6.</label><caption><p><italic><tp:taxon-name><tp:taxon-name-part taxon-name-part-type="genus" reg="Romaleosyrphus">Romaleosyrphus</tp:taxon-name-part></tp:taxon-name></italic> lateral habitus <bold>A</bold><italic><tp:taxon-name><tp:taxon-name-part taxon-name-part-type="genus" reg="Romaleosyrphus">Romaleosyrphus</tp:taxon-name-part><tp:taxon-name-part taxon-name-part-type="species" reg="arctophiloides">arctophiloides</tp:taxon-name-part></tp:taxon-name></italic><bold>B</bold><italic><tp:taxon-name><tp:taxon-name-part taxon-name-part-type="genus" reg="Romaleosyrphus">Romaleosyrphus</tp:taxon-name-part><tp:taxon-name-part taxon-name-part-type="species" reg="vockerothi">vockerothi</tp:taxon-name-part></tp:taxon-name></italic> sp. nov. <bold>C</bold><italic><tp:taxon-name><tp:taxon-name-part taxon-name-part-type="genus" reg="Romaleosyrphus">Romaleosyrphus</tp:taxon-name-part><tp:taxon-name-part taxon-name-part-type="species" reg="soletluna">soletluna</tp:taxon-name-part></tp:taxon-name></italic> sp. nov. rufous morph <bold>D</bold><italic><tp:taxon-name><tp:taxon-name-part taxon-name-part-type="genus" reg="Romaleosyrphus">Romaleosyrphus</tp:taxon-name-part><tp:taxon-name-part taxon-name-part-type="species" reg="soletluna">soletluna</tp:taxon-name-part></tp:taxon-name></italic> sp. nov. black morph <bold>E</bold><italic><tp:taxon-name><tp:taxon-name-part taxon-name-part-type="genus" reg="Romaleosyrphus">Romaleosyrphus</tp:taxon-name-part><tp:taxon-name-part taxon-name-part-type="species" reg="villosus">villosus</tp:taxon-name-part></tp:taxon-name></italic><bold>F</bold><italic><tp:taxon-name><tp:taxon-name-part taxon-name-part-type="genus" reg="Romaleosyrphus">Romaleosyrphus</tp:taxon-name-part><tp:taxon-name-part taxon-name-part-type="species" reg="bigoti">bigoti</tp:taxon-name-part></tp:taxon-name></italic> sp. nov.</p></caption><graphic xmlns:xlink="http://www.w3.org/1999/xlink" xlink:href="zookeys-1075-001-g006.jpg" position="float" orientation="portrait" xlink:type="simple" id="oo_619717.jpg"><uri content-type="original_file" xlink:type="simple">https://binary.pensoft.net/fig/619717</uri></graphic></fig><fig id="F9" position="float" orientation="portrait"><object-id xmlns:xlink="http://www.w3.org/1999/xlink" content-type="doi" xlink:type="simple">10.3897/zookeys.1075.55862.figure9</object-id><object-id xmlns:xlink="http://www.w3.org/1999/xlink" content-type="arpha" xlink:type="simple">BE92A117-FEA2-5E2E-95D6-CA66AE35A80F</object-id><label>Figure 9.</label><caption><p><italic><tp:taxon-name><tp:taxon-name-part taxon-name-part-type="genus" reg="Romaleosyrphus">Romaleosyrphus</tp:taxon-name-part></tp:taxon-name></italic> male hind tibia <bold>A</bold><italic><tp:taxon-name><tp:taxon-name-part taxon-name-part-type="genus" reg="Romaleosyrphus">Romaleosyrphus</tp:taxon-name-part><tp:taxon-name-part taxon-name-part-type="species" reg="arctophiloides">arctophiloides</tp:taxon-name-part></tp:taxon-name></italic><bold>B</bold><italic><tp:taxon-name><tp:taxon-name-part taxon-name-part-type="genus" reg="Romaleosyrphus">Romaleosyrphus</tp:taxon-name-part><tp:taxon-name-part taxon-name-part-type="species" reg="bigoti">bigoti</tp:taxon-name-part></tp:taxon-name></italic> sp. nov. <bold>C</bold><italic><tp:taxon-name><tp:taxon-name-part taxon-name-part-type="genus" reg="Romaleosyrphus">Romaleosyrphus</tp:taxon-name-part><tp:taxon-name-part taxon-name-part-type="species" reg="nephelaeus">nephelaeus</tp:taxon-name-part></tp:taxon-name></italic> sp. nov. <bold>D</bold><italic><tp:taxon-name><tp:taxon-name-part taxon-name-part-type="genus" reg="Romaleosyrphus">Romaleosyrphus</tp:taxon-name-part><tp:taxon-name-part taxon-name-part-type="species" reg="soletluna">soletluna</tp:taxon-name-part></tp:taxon-name></italic> sp. nov. <bold>E</bold><italic><tp:taxon-name><tp:taxon-name-part taxon-name-part-type="genus" reg="Romaleosyrphus">Romaleosyrphus</tp:taxon-name-part><tp:taxon-name-part taxon-name-part-type="species" reg="villosus">villosus</tp:taxon-name-part></tp:taxon-name></italic>.</p></caption><graphic xmlns:xlink="http://www.w3.org/1999/xlink" xlink:href="zookeys-1075-001-g009.jpg" position="float" orientation="portrait" xlink:type="simple" id="oo_619720.jpg"><uri content-type="original_file" xlink:type="simple">https://binary.pensoft.net/fig/619720</uri></graphic></fig><fig id="F10" position="float" orientation="portrait"><object-id xmlns:xlink="http://www.w3.org/1999/xlink" content-type="doi" xlink:type="simple">10.3897/zookeys.1075.55862.figure10</object-id><object-id xmlns:xlink="http://www.w3.org/1999/xlink" content-type="arpha" xlink:type="simple">B615F740-66A9-5083-ABCC-8020CA9515F5</object-id><label>Figure 10.</label><caption><p><italic><tp:taxon-name><tp:taxon-name-part taxon-name-part-type="genus" reg="Romaleosyrphus">Romaleosyrphus</tp:taxon-name-part></tp:taxon-name></italic> male face <bold>A</bold><italic><tp:taxon-name><tp:taxon-name-part taxon-name-part-type="genus" reg="Romaleosyrphus">Romaleosyrphus</tp:taxon-name-part><tp:taxon-name-part taxon-name-part-type="species" reg="arctophiloides">arctophiloides</tp:taxon-name-part></tp:taxon-name></italic><bold>B</bold><italic><tp:taxon-name><tp:taxon-name-part taxon-name-part-type="genus" reg="Romaleosyrphus">Romaleosyrphus</tp:taxon-name-part><tp:taxon-name-part taxon-name-part-type="species" reg="bigoti">bigoti</tp:taxon-name-part></tp:taxon-name></italic> sp. nov. <bold>C</bold><italic><tp:taxon-name><tp:taxon-name-part taxon-name-part-type="genus" reg="Romaleosyrphus">Romaleosyrphus</tp:taxon-name-part><tp:taxon-name-part taxon-name-part-type="species" reg="nephelaeus">nephelaeus</tp:taxon-name-part></tp:taxon-name></italic> sp. nov. <bold>D</bold><italic><tp:taxon-name><tp:taxon-name-part taxon-name-part-type="genus" reg="Romaleosyrphus">Romaleosyrphus</tp:taxon-name-part><tp:taxon-name-part taxon-name-part-type="species" reg="soletluna">soletluna</tp:taxon-name-part></tp:taxon-name></italic> sp. nov. <bold>E</bold><italic><tp:taxon-name><tp:taxon-name-part taxon-name-part-type="genus" reg="Romaleosyrphus">Romaleosyrphus</tp:taxon-name-part><tp:taxon-name-part taxon-name-part-type="species" reg="villosus">villosus</tp:taxon-name-part></tp:taxon-name></italic><bold>F</bold><italic><tp:taxon-name><tp:taxon-name-part taxon-name-part-type="genus" reg="Romaleosyrphus">Romaleosyrphus</tp:taxon-name-part><tp:taxon-name-part taxon-name-part-type="species" reg="vockerothi">vockerothi</tp:taxon-name-part></tp:taxon-name></italic> sp. nov.</p></caption><graphic xmlns:xlink="http://www.w3.org/1999/xlink" xlink:href="zookeys-1075-001-g010.jpg" position="float" orientation="portrait" xlink:type="simple" id="oo_619721.jpg"><uri content-type="original_file" xlink:type="simple">https://binary.pensoft.net/fig/619721</uri></graphic></fig><fig id="F11" position="float" orientation="portrait"><object-id xmlns:xlink="http://www.w3.org/1999/xlink" content-type="doi" xlink:type="simple">10.3897/zookeys.1075.55862.figure11</object-id><object-id xmlns:xlink="http://www.w3.org/1999/xlink" content-type="arpha" xlink:type="simple">E354D585-E624-5CD4-8F6A-28B3A08CAE87</object-id><label>Figure 11.</label><caption><p><italic><tp:taxon-name><tp:taxon-name-part taxon-name-part-type="genus" reg="Romaleosyrphus">Romaleosyrphus</tp:taxon-name-part></tp:taxon-name></italic> male genitalia <bold>A</bold><italic><tp:taxon-name><tp:taxon-name-part taxon-name-part-type="genus" reg="Romaleosyrphus">Romaleosyrphus</tp:taxon-name-part><tp:taxon-name-part taxon-name-part-type="species" reg="arctophiloides">arctophiloides</tp:taxon-name-part></tp:taxon-name></italic><bold>B</bold><italic><tp:taxon-name><tp:taxon-name-part taxon-name-part-type="genus" reg="Romaleosyrphus">Romaleosyrphus</tp:taxon-name-part><tp:taxon-name-part taxon-name-part-type="species" reg="soletluna">soletluna</tp:taxon-name-part></tp:taxon-name></italic> sp. nov. <bold>C</bold><italic><tp:taxon-name><tp:taxon-name-part taxon-name-part-type="genus" reg="Romaleosyrphus">Romaleosyrphus</tp:taxon-name-part><tp:taxon-name-part taxon-name-part-type="species" reg="nephelaeus">nephelaeus</tp:taxon-name-part></tp:taxon-name></italic> sp. nov. <bold>D</bold><italic><tp:taxon-name><tp:taxon-name-part taxon-name-part-type="genus" reg="Romaleosyrphus">Romaleosyrphus</tp:taxon-name-part><tp:taxon-name-part taxon-name-part-type="species" reg="vockerothi">vockerothi</tp:taxon-name-part></tp:taxon-name></italic> sp. nov. <bold>E</bold><italic><tp:taxon-name><tp:taxon-name-part taxon-name-part-type="genus" reg="Romaleosyrphus">Romaleosyrphus</tp:taxon-name-part><tp:taxon-name-part taxon-name-part-type="species" reg="bigoti">bigoti</tp:taxon-name-part></tp:taxon-name></italic> sp. nov. <bold>F</bold><italic><tp:taxon-name><tp:taxon-name-part taxon-name-part-type="genus" reg="Romaleosyrphus">Romaleosyrphus</tp:taxon-name-part><tp:taxon-name-part taxon-name-part-type="species" reg="villosus">villosus</tp:taxon-name-part></tp:taxon-name></italic>.</p></caption><graphic xmlns:xlink="http://www.w3.org/1999/xlink" xlink:href="zookeys-1075-001-g011.jpg" position="float" orientation="portrait" xlink:type="simple" id="oo_619722.jpg"><uri content-type="original_file" xlink:type="simple">https://binary.pensoft.net/fig/619722</uri></graphic></fig><fig id="F8" position="float" orientation="portrait"><object-id xmlns:xlink="http://www.w3.org/1999/xlink" content-type="doi" xlink:type="simple">10.3897/zookeys.1075.55862.figure8</object-id><object-id xmlns:xlink="http://www.w3.org/1999/xlink" content-type="arpha" xlink:type="simple">71359401-60BD-51D3-9706-F611D3C2198B</object-id><label>Figure 8.</label><caption><p><italic><tp:taxon-name><tp:taxon-name-part taxon-name-part-type="genus" reg="Romaleosyrphus">Romaleosyrphus</tp:taxon-name-part></tp:taxon-name></italic> 3<sup>rd</sup> trochanter tubercle <bold>A</bold><italic><tp:taxon-name><tp:taxon-name-part taxon-name-part-type="genus" reg="Romaleosyrphus">Romaleosyrphus</tp:taxon-name-part><tp:taxon-name-part taxon-name-part-type="species" reg="arctophiloides">arctophiloides</tp:taxon-name-part></tp:taxon-name></italic><bold>B</bold><italic><tp:taxon-name><tp:taxon-name-part taxon-name-part-type="genus" reg="Romaleosyrphus">Romaleosyrphus</tp:taxon-name-part><tp:taxon-name-part taxon-name-part-type="species" reg="villosus">villosus</tp:taxon-name-part></tp:taxon-name></italic>.</p></caption><graphic xmlns:xlink="http://www.w3.org/1999/xlink" xlink:href="zookeys-1075-001-g008.jpg" position="float" orientation="portrait" xlink:type="simple" id="oo_619719.jpg"><uri content-type="original_file" xlink:type="simple">https://binary.pensoft.net/fig/619719</uri></graphic></fig></tp:treatment-sec><ref-list><ref id="B17"><mixed-citation xmlns:xlink="http://www.w3.org/1999/xlink" xlink:type="simple"><person-group><name name-style="western"><surname>Ståhls</surname><given-names>G</given-names></name></person-group> (<year>2006</year>) <article-title>Placement of <italic><tp:taxon-name><tp:taxon-name-part taxon-name-part-type="genus">Cacoceria</tp:taxon-name-part></tp:taxon-name></italic> and phylogenetic relationships of the xylotine genera of the tribe <tp:taxon-name><tp:taxon-name-part taxon-name-part-type="tribe">Milesiini</tp:taxon-name-part></tp:taxon-name> (<tp:taxon-name><tp:taxon-name-part taxon-name-part-type="order">Diptera</tp:taxon-name-part></tp:taxon-name>, <tp:taxon-name><tp:taxon-name-part taxon-name-part-type="family">Syrphidae</tp:taxon-name-part></tp:taxon-name>: <tp:taxon-name><tp:taxon-name-part taxon-name-part-type="subfamily">Eristalinae</tp:taxon-name-part></tp:taxon-name>) based on molecular characters.</article-title><source>Zootaxa</source><volume>1171</volume>: <fpage>17</fpage>–<lpage>29</lpage>. <ext-link xlink:type="simple" ext-link-type="doi" xlink:href="10.11646/zootaxa.1171.1.2">https://doi.org/10.11646/zootaxa.1171.1.2</ext-link></mixed-citation></ref><ref id="B15"><mixed-citation xmlns:xlink="http://www.w3.org/1999/xlink" xlink:type="simple"><person-group><name name-style="western"><surname>Moran</surname><given-names>KM</given-names></name><name name-style="western"><surname>Skevington</surname><given-names>JH</given-names></name><name name-style="western"><surname>Kelso</surname><given-names>S</given-names></name><name name-style="western"><surname>Mengual</surname><given-names>X</given-names></name><name name-style="western"><surname>Jordaens</surname><given-names>K</given-names></name><name name-style="western"><surname>Young</surname><given-names>AD</given-names></name><name name-style="western"><surname>Ståhls</surname><given-names>G</given-names></name><name name-style="western"><surname>Mutin</surname><given-names>V</given-names></name><name name-style="western"><surname>Bot</surname><given-names>S</given-names></name><name name-style="western"><surname>van Zuijen</surname><given-names>M</given-names></name><name name-style="western"><surname>Ichige</surname><given-names>K</given-names></name><name name-style="western"><surname>van Steenis</surname><given-names>J</given-names></name><name name-style="western"><surname>Hauser</surname><given-names>M</given-names></name><name name-style="western"><surname>van Steenis</surname><given-names>W</given-names></name></person-group> (<year>2021</year>) A multi-gene phylogeny of the eristaline flower flies (<tp:taxon-name><tp:taxon-name-part taxon-name-part-type="order">Diptera</tp:taxon-name-part></tp:taxon-name>: <tp:taxon-name><tp:taxon-name-part taxon-name-part-type="family">Syrphidae</tp:taxon-name-part></tp:taxon-name>), with emphasis on the subtribe <tp:taxon-name><tp:taxon-name-part taxon-name-part-type="subtribe">Criorhinina</tp:taxon-name-part></tp:taxon-name>. Zoological Journal of the Linnean Society 2021: zlab006. <ext-link xlink:type="simple" ext-link-type="doi" xlink:href="10.1093/zoolinnean/zlab006">https://doi.org/10.1093/zoolinnean/zlab006</ext-link></mixed-citation></ref></ref-list></tp:taxon-treatment>
