# Supplementary material for: ﻿Taxonomic revision of Romaleosyrphus Bigot (Diptera, Syrphidae), including descriptions of seven new species
Source: Zookeys. 2021 Dec 7;1075:1–32. doi: 10.3897/zookeys.1075.55862 (PMC8671705; doi:10.3897/zookeys.1075.55862)
Supplement: Supplementary material 1 — Romaleosyrphus material examined [file zookeys-1075-001-s001.xlsx]

## Sheet: 2020-12-06_morankExportSpecList
SpecimenID Number	Region	Country	Province	Location	Latitude	Longitude	Min Elevation	Max Elevation	Collector	Depository	Start Day	Start Month	Start Date	End Day	End Month	End Year	Habitat	Life Stage	Family	Genus	Species	Sex	Type	Notes	Created By	Preservation	Author
CNC_Diptera142464	Neotropical	Mexico	Durango	14 miles Southwest of El Salto	23.7028	-105.564	2438	2438	W.R.M. Mason	CNC	30	6	1964	30	6	1964		adult	Syrphidae	Romaleosyrphus	arctophiloides	male			Kevin Moran	pinned	Giglio-Tos,1892
CNC_Diptera142465	Neotropical	Mexico	Mexico City, D.F.	San Pedro Atocpan	19.2048	-99.0489	2600	2600	C. Bolivar	CNC	16	9	1947	16	9	1947		adult	Syrphidae	Romaleosyrphus	arctophiloides	male		Frank M. Hull Collection C.N.C. 1981	Kevin Moran	pinned	Giglio-Tos,1892
CNC_Diptera142466	Neotropical	Mexico	Mexico	West Slope, Cortez Pass	19.0857	-98.6483	2743	2743		CNC	13	7	1954	13	7	1954		adult	Syrphidae	Romaleosyrphus	arctophiloides	male		Univ. Kans. Mex. Expedition Frank M. Hull Collection C.N.C. 1981	Kevin Moran	pinned	Giglio-Tos,1892
CNC_Diptera142467	Neotropical	Mexico	Mexico	West Slope, Cortez Pass	19.0857	-98.6483	2743	2743		CNC	13	7	1954	13	7	1954		adult	Syrphidae	Romaleosyrphus	arctophiloides	male		Univ. Kans. Mex. Expedition Frank M. Hull Collection C.N.C. 1981	Kevin Moran	pinned	Giglio-Tos,1892
J_Skevington_Specimen50177	Neotropical	Mexico	Morelos	Cuernavaca	18.9242	-99.2216	2133	2133	R. & K. Dreisbach	ANSP	29	7	1961	29	7	1961		adult	Syrphidae	Romaleosyrphus	arctophiloides			ANSP Loan #:31.16, June 24th 2015	Kevin Moran	pinned	Giglio-Tos,1892
USNM_ENT1071372	Neotropical	Mexico	Mexico City, D.F.							USNM	0	0	1910	0	0	1910		adult	Syrphidae	Romaleosyrphus	arctophiloides	male			Kevin Moran	pinned	Giglio-Tos,1892
EMEC354664	Neotropical	Mexico	Mexico	Edo. de Mexico, km. 73rd to Popocatepetel	19.0754	-98.659	3352	3352	D.H. Janzen	EMEC	15	7	1961	15	7	1961		adult	Syrphidae	Romaleosyrphus	arctophiloides	female			Kevin Moran	pinned	Giglio-Tos,1892
EMEC354662	Neotropical	Mexico	Mexico	Nevado Toluca	19.11	-99.7534	3444	3444	P.D. Hurd	EMEC	11	7	1951	11	7	1951		adult	Syrphidae	Romaleosyrphus	arctophiloides	male			Kevin Moran	pinned	Giglio-Tos,1892
KMM0919	Neotropical	Mexico	Mexico	West Slope, Cortez Pass	19.0857	-98.6483	2743	2743	R.R. Dreisbach	WIRC	13	7	1954	13	7	1954		adult	Syrphidae	Romaleosyrphus	arctophiloides	male			Kevin Moran	pinned	Giglio-Tos,1892
KMM0920	Neotropical	Mexico	Morelos	#17 Lagunas de Zempoala Nat. Park	19.0483	-99.3122	2865	2865	G.W. Byers	SEMC	23	8	1969	23	8	1969		adult	Syrphidae	Romaleosyrphus	arctophiloides	male			Kevin Moran	pinned	Giglio-Tos,1892
CNC_Diptera101960	Neotropical	Honduras	Santa Bárbara	Santa Barbara 11.5 km S. & 5.6 km W Penas Blancas	14.969	-88.0912	1870	1870	R. Anderson	CNC	20	6	1994	20	6	1994	cloud forest	adult	Syrphidae	Romaleosyrphus	villosa				Kevin Moran	pinned	Bigot,1882
CNC_Diptera142469	Neotropical	El Salvador		near Metapan, Montecristo	14.4363	-89.3323	2300	2300	S. Peck	CNC	8	5	1971	10	5	1971		adult	Syrphidae	Romaleosyrphus	villosa	male			Kevin Moran	pinned	Bigot,1882
CNC_Diptera142472	Neotropical	Mexico	Chiapas	Tzomtehuitz, near San Cristobal	16.8333	-92.6333			W.R.M. Mason	CNC	19	5	1969	19	5	1969		adult	Syrphidae	Romaleosyrphus	villosa	female			Kevin Moran	pinned	Bigot,1882
USNM_ENT0108709	Neotropical	El Salvador		Montecristo, CA	14.3664	-89.3842			D.R. Barger	USNM	0	0	0	0	0	0		adult	Syrphidae	Romaleosyrphus	villosa	male			Kevin Moran	pinned	Bigot,1882
USNM_ENT1087039	Neotropical	El Salvador		Montecristo, CA	14.3664	-89.3842			D.R. Barger	USNM	20	4	1978	20	4	1978		adult	Syrphidae	Romaleosyrphus	villosa	male			Kevin Moran	pinned	Bigot,1882
UCRC_ENT_66852	Neotropical	Guatemala	San Marcos	Sojonal Rd., 1.3 km	14.9333	-91.8667	1600	1600	D. C. Hawks & J. Torres	UCRC	13	7	2001	14	7	2001		adult	Syrphidae	Romaleosyrphus	argosi	female	Type		Kevin Moran	pinned	Moran,2021
KMM1317	Neotropical	Mexico	Chiapas	San Cristobal de las Casas, Huitepec	16.7603	-92.6814	2560	2560	P. Sagot	ECO-TAP-E	9	2	2009	9	2	2009		adult	Syrphidae	Romaleosyrphus	bigoti	male	Type		Kevin Moran	pinned	Moran,2021
UCRC_ENT_00035151	Neotropical	Honduras		La Muralla National Park, vicinity of visitor center	15.1058	-86.7528	1460	1460	D. C. Hawks & J. Torres	UCRC	9	5	1999	13	5	1999		adult	Syrphidae	Romaleosyrphus	drysus	female	Type		Kevin Moran	pinned	Moran,2021
USNM_ENT1087078	Neotropical	El Salvador		Montecristo, CA	14.3664	-89.3842			D.R. Barger	USNM	20	4	1978	20	4	1978		adult	Syrphidae	Romaleosyrphus	nephelaeus	male			Kevin Moran	pinned	Moran & Thompson,2021
USNM_ENT1087030	Neotropical	El Salvador		Montecristo, CA	14.3664	-89.3842			D.R. Barger	CDFA	20	4	1978	20	4	1978		adult	Syrphidae	Romaleosyrphus	nephelaeus	male			Kevin Moran	pinned	Moran & Thompson,2021
USNM_ENT1087058	Neotropical	El Salvador		Montecristo, CA	14.3664	-89.3842			D.R. Barger	CNC	20	4	1978	20	4	1978		adult	Syrphidae	Romaleosyrphus	nephelaeus	male			Kevin Moran	pinned	Moran & Thompson,2021
USNM_ENT1087036	Neotropical	El Salvador		Montecristo, CA	14.3664	-89.3842			D.R. Barger	USNM	20	4	1978	20	4	1978		adult	Syrphidae	Romaleosyrphus	nephelaeus	male	Type		Kevin Moran	pinned	Moran & Thompson,2021
USNM_ENT1087092	Neotropical	El Salvador		Montecristo, CA	14.3664	-89.3842			J.H. Davis	USNM	22	4	1977	22	4	1977	roadside	adult	Syrphidae	Romaleosyrphus	nephelaeus	male			Kevin Moran	pinned	Moran & Thompson,2021
CNC_DIPTERA249644	Neotropical	Costa Rica	Puntarenas	Monteverde, Cerro Chomogo	10.3269	-84.8058	1800	1800	D.M. Wood	CNC	22	8	1996	30	8	1996		adult	Syrphidae	Romaleosyrphus	soletluna	male			Kevin Moran	pinned	Moran & Thompson,2021
CNC_DIPTERA249643	Neotropical	Costa Rica	Heredia	Cerro Chompipe, Res. Biol. Chompipe	10.088	-84.071	1900	1900	G. & M. Wood	CNC	17	1	1999	17	1	1999		adult	Syrphidae	Romaleosyrphus	soletluna	male			Kevin Moran	pinned	Moran & Thompson,2021
INBIOCRI002239730	Neotropical	Costa Rica	Guanacaste	Est. Cacao. Guanacaste	10.9585	-85.4956	1200	1200 to 1400	Steve Marshall	CNC	20	2	1996	20	2	1996		adult	Syrphidae	Romaleosyrphus	soletluna	male			Kevin Moran	pinned	Moran & Thompson,2021
MZH_Y247	Neotropical	Costa Rica	Heredia	Volcan Barva	10.1312	-84.1004			N. Woodley	MZH	20	2	2004	20	2	2004		adult	Syrphidae	Romaleosyrphus	soletluna			Red Morph	Kevin Moran	vial	Moran & Thompson,2021
USNM_ENT1087023	Neotropical	Costa Rica	San Jose	Cerro Muerte, 20 km S Empalme	9.56658	-83.75	2800	2800	Hanson	USNM	11	6	1990	11	6	1990		adult	Syrphidae	Romaleosyrphus	soletluna	female		Red Morph	Kevin Moran	pinned	Moran & Thompson,2021
INBIOCRI000108632	Neotropical	Costa Rica	Heredia	Parque Nacional Braulio Carillo, Estacion Barva	10.1336	-84.0994	2500	2500	G. Rivera & A. Fernandez	USNM	0	10	1989	0	10	1989		adult	Syrphidae	Romaleosyrphus	soletluna	female		Red Morph	Kevin Moran	pinned	Moran & Thompson,2021
INBIOCRI000139986	Neotropical	Costa Rica	Heredia	Parque Nacional Braulio Carillo, Estacion Barva	10.1336	-84.0994	2500	2500	G. Rivera & A. Fernandez	CDFA	0	11	1989	0	11	1989		adult	Syrphidae	Romaleosyrphus	soletluna	male		Red Morph	Kevin Moran	pinned	Moran & Thompson,2021
USNM_ENT1087055	Neotropical	Panama	Chiriqui	Guadalupe arriba	8.87108	-82.5505			H. Wolda	USNM	1	8	1984	4	9	1984		adult	Syrphidae	Romaleosyrphus	soletluna	male		Red Morph	Kevin Moran	pinned	Moran & Thompson,2021
USNM_ENT1087008	Neotropical	Costa Rica	Puntarenas	Golfo Dulce, 3km SW. Rincon	8.67072	-83.5144	10	10	H. Wolda	USNM	0	3	1991	0	3	1991		adult	Syrphidae	Romaleosyrphus	soletluna	female		Red Morph	Kevin Moran	pinned	Moran & Thompson,2021
INBIOCRI000167748	Neotropical	Costa Rica	Heredia	Parque Nacional Braulio Carillo, Estacion Barva	10.1335	-84.1212	2500	2500	J.F. Corrales	EMEC	0	2	1990	0	2	1990		adult	Syrphidae	Romaleosyrphus	soletluna	male		Black Morph	Kevin Moran	pinned	Moran & Thompson,2021
INBIOCRI000111238	Neotropical	Costa Rica	Heredia	Parque Nacional Braulio Carillo, Estacion Barva	10.1336	-84.0994	2500	2500	G. Rivera	USNM	0	9	1989	0	9	1989		adult	Syrphidae	Romaleosyrphus	soletluna	female		Black Morph	Kevin Moran	pinned	Moran & Thompson,2021
INBIOCRI001309535	Neotropical	Costa Rica	Puntarenas	Est. La Casona, Res. Biol. Monteverde	10.3028	-84.7965	1520	1520	N. Obando	CDFA	0	3	1991	0	3	1991		adult	Syrphidae	Romaleosyrphus	soletluna	male		Black Morph	Kevin Moran	pinned	Moran & Thompson,2021
INBIOCRI001146849	Neotropical	Costa Rica	Heredia	Cerro Chompipe, Res. Biol. Chompipe	10.088	-84.071	2100	2100	J.F. Corrales	USNM	0	0	1994	0	0	1994		adult	Syrphidae	Romaleosyrphus	soletluna	male			Kevin Moran	pinned	Moran & Thompson,2021
INBIOCRI00019854	Neotropical	Costa Rica	Heredia	Parque Nacional Braulio Carillo, Estacion Barva	10.1336	-84.0994	2500	2500	A. Fernandez	USNM	0	3	1990	0	3	1990		adult	Syrphidae	Romaleosyrphus	soletluna	male			Kevin Moran	pinned	Moran & Thompson,2021
USNM_ENT01261985	Neotropical	Costa Rica	San Jose	Villa Mills	9.56423	-83.7075	3000	3000	D.M. Wood	CNC	24	2	1987	24	2	1987		adult	Syrphidae	Romaleosyrphus	soletluna	male	Type		Kevin Moran	pinned	Moran & Thompson,2021
USNM_ENT01261986	Neotropical	Costa Rica	Puntarenas	Monteverde	10.3028	-84.7965	1500	1500	D.M. Wood	CNC	24	2	1991	28	2	1991		adult	Syrphidae	Romaleosyrphus	soletluna	male		Red Morph	Kevin Moran	pinned	Moran & Thompson,2021
INBIOCRI001146848	Neotropical	Costa Rica	Heredia	Cerro Chompipe, Res. Biol. Chompipe	10.088	-84.071	2100	2100	J.F. Corrales	USNM	0	0	1994	0	0	1994		adult	Syrphidae	Romaleosyrphus	soletluna	male			Kevin Moran	pinned	Moran & Thompson,2021
KMM0918	Neotropical	Costa Rica	Cartago	11 mi. S.W. of Cartago	9.7302	-84.0344	1920	1920	C.D. Michner et al.	USNM	3	7	1963	3	7	1963		adult	Syrphidae	Romaleosyrphus	soletluna	female		Black Morph	Kevin Moran	pinned	Moran & Thompson,2021
INBIOCRI000169854	Neotropical	Costa Rica	Heredia	Parque Nacional Braulio Carillo, Estacion Barva	10.1336	-84.0994	2500	2500	G. Rivera & A. Fernandez	USNM	0	3	1990	0	3	1990		adult	Syrphidae	Romaleosyrphus	soletluna	male			Kevin Moran	pinned	Moran & Thompson,2021
INBIOCRI001305894	Neotropical	Costa Rica	San Jose	Area de conservacion La Amistad Pacifico	9.459	-83.553			Zumbado Manuel Angel	INBIO	2	3	1993	2	3	1993		adult	Syrphidae	Romaleosyrphus	soletluna	female			Kevin Moran	pinned	Moran & Thompson,2021
INBIOCRI002392420	Neotropical	Costa Rica	San Jose	Area de conservacion La Amistad Pacifico	9.555	-83.67			Gamboa R. Billen	INBIO	13	1	1996	13	1	1996		adult	Syrphidae	Romaleosyrphus	soletluna	female			Kevin Moran	pinned	Moran & Thompson,2021
INBIOCRI001369122	Neotropical	Costa Rica	Puntarenas	Area de conservacion Arenal	10.298	-84.793			Obando Norman	INBIO	1	1	1993	1	1	1993		adult	Syrphidae	Romaleosyrphus	soletluna	male			Kevin Moran	pinned	Moran & Thompson,2021
INB0003945461	Neotropical	Costa Rica	Heredia	Area de conservacion Cordillera Volcanica Central	9.555	-83.67			Zumbado Manuel Angel	INBIO	15	4	2002	15	4	2002		adult	Syrphidae	Romaleosyrphus	soletluna	male			Kevin Moran	pinned	Moran & Thompson,2021
INBIOCRI000154398	Neotropical	Costa Rica	Heredia	Area de conservacion Cordillera Volcanica Central	9.555	-83.67			Rivera Gerardo	INBIO	1	2	1990	1	2	1990		adult	Syrphidae	Romaleosyrphus	soletluna	male			Kevin Moran	pinned	Moran & Thompson,2021
INB0003945468	Neotropical	Costa Rica	Heredia	Area de conservacion Cordillera Volcanica Central	9.555	-83.67			Zumbado Manuel Angel	INBIO	15	4	2002	15	4	2002		adult	Syrphidae	Romaleosyrphus	soletluna	male			Kevin Moran	pinned	Moran & Thompson,2021
INB0003702365	Neotropical	Costa Rica	Heredia	Area de conservacion Cordillera Volcanica Central	10.132	-84.125			Zumbado Manuel Angel	INBIO	21	4	2003	21	4	2003		adult	Syrphidae	Romaleosyrphus	soletluna	male			Kevin Moran	pinned	Moran & Thompson,2021
CNC_Diptera142468	Neotropical	Mexico	Durango	14 miles Southwest of El Salto	23.7028	-105.564	2438	2438	W.R.M. Mason	CNC	26	6	1964	26	6	1964		adult	Syrphidae	Romaleosyrphus	vockerothi	male	Type		Kevin Moran	pinned	Moran & Thompson,2021
CNC_Diptera142470	Neotropical	Mexico	Durango	14 miles Southwest of El Salto	23.7028	-105.564	2438	2438	J.F. McAlpine	CNC	26	6	1964	26	6	1964		adult	Syrphidae	Romaleosyrphus	vockerothi	male			Kevin Moran	pinned	Moran & Thompson,2021
CNC_Diptera142471	Neotropical	Mexico	Durango	14 miles Southwest of El Salto	23.7028	-105.564	2438	2438	W.R.M. Mason	CNC	30	6	1964	30	6	1964		adult	Syrphidae	Romaleosyrphus	vockerothi	male			Kevin Moran	pinned	Moran & Thompson,2021
USNM_ENT01261987	Neotropical	Mexico	Durango	24 mi. W. La Ciudad	23.7232	-106.065	2133	2133	J.F. McAlpine	USNM	2	7	1964	2	7	1964		adult	Syrphidae	Romaleosyrphus	vockerothi	male			Kevin Moran	pinned	Moran & Thompson,2021
EMEC354663	Neotropical	Mexico	Chiapas	16 miles west of San Cristobal, Chiapas	16.7262	-92.8802			P.D. Hurd	EMEC	16	7	1957	16	7	1957		adult	Syrphidae	Romaleosyrphus	woodi	female	Type		Kevin Moran	pinned	Moran,2021
